# Supplementary material for: A super pan‐genome map provides genomic insights into evolution of diploid cotton species
Source: IMetaOmics. 2024 Jun 27;1(1):e15. doi: 10.1002/imo2.15 (PMC12806262; doi:10.1002/imo2.15)
Supplement: Supplementary file 2 — Table S1: Information and assessment of twenty‐three genomes. Table S2: The masked sequence and numbers of transposable elements and TE length/assembly length in different cotton species. Table S3: The IDs and information of genes in our pan‐genome. Table S4: The gene PAVs in different diploid cottons. Table S5: The gene number in genome numbers of different diploid cotton. Table S6: Pathway and gene ontology (GO) enrichment of core genes. Table S7: The specific gene number to each assembly of diploid cotton. Table S8: Pathway and gene ontology (GO) enrichment of specific genes unique in A1 genome. Table S9: Pathway and gene ontology (GO) enrichment of specific genes unique in A2 genomes. Table S10: Pathway and gene ontology (GO) enrichment of specific genes unique in D5 genomes. Table S11: Pathway and gene ontology (GO) enrichment of specific genes unique in D genomes except D5. Table S12: Pathway and gene ontology (GO) enrichment of specific genes unique in other genomes except A and D genomes. Table S13: Pathway and gene ontology (GO) enrichment of specific genes unique in Kirkii genome. Table S14: The size range and number of SVs in different diploid cotton using the K2 reference. Table S15: The size range and number of SVs in different diploid cotton using the D5‐502 reference. Table S16: The size range and number of SVs in different diploid cotton using the A2 reference. Table S17: Location of the detected SVs on the genome of 22 cotton species. Table S18: List of 321 SV hotspot regions and 90 genes associated with fiber initiation or/and elongation. Table S19: Oligonucleotides used for qRT‐PCR in this study. [file IMO2-1-e15-s002.xlsx]

## Sheet: S1
	Table S1 Information and assessment of twenty-three genomes
	Genome	ID	Name	Original Source	Abbr.	Origin	Characteristic		BUSCO Assessment						Reference	DOI	URL
								Genome Size (Mb)	Completeness (%)	Single_Completeness (%)	Duplicated_Completeness (%)	Fragment (%)	Missing (%)	TotalNumber
	A	A1	Gossypium herbaceum	Gossypium herbaceum (A1) 'Mutema' genome WHU	A1	Africa	Disease resistance	1556	99.3	92.5	6.8	0.4	0.3	1614	Huang et al, 2020	10.1038/s41588-020-0607-4	https://www.cottongen.org/species/Gossypium_herbaceum/A1_WHU
		A2	Gossypium arboreum	Gossypium arboreum (A2) 'SXY1' genome HAU	A2	Asia	High fiber yield and good quality, Male sterility	1621	97.5	91.4	6.1	0.4	2.1	1614	Wang et al, 2021	10.1093/molbev/msab128	https://www.cottongen.org/Analysis/6607283
	D	D5	Gossypium raimondii	Gossypium raimondii (D5) 'D5-4' genome NSF	D5-4	primarily Mexico, with range extensions into Peru, Galapagos Island, Arizona	Good fiber quality, Disease resistance, Insect resistance, Drought resistance	735	95.6	90.1	5.5	1.5	2.9	1614	Udall et al, 2019	10.3389/fpls.2019.01541	https://www.cottongen.org/species/Gossypium_raimondii/NSF-D5
		D5	Gossypium raimondii	Gossypium raimondii (D5) 'D5-8' genome ISU	D5-8	primarily Mexico, with range extensions into Peru, Galapagos Island, Arizona	Good fiber quality, Disease resistance, Insect resistance, Drought resistance	592	96.8	91.3	5.5	1.9	1.3	1614	Grover, et al, 2019	10.1093/gbe/evy256	https://www.cottongen.org/Analysis/5491700
		D5	Gossypium raimondii	Gossypium raimondii (D5) 'Grai D502' genome HAU	D5-502	primarily Mexico, with range extensions into Peru, Galapagos Island, Arizona	Good fiber quality, Disease resistance, Insect resistance, Drought resistance	750	98.9	92	6.9	0.3	0.8	1614	Wang et al, 2021	10.1093/molbev/msab128	https://www.cottongen.org/Analysis/6607284
		D1-5	Gossypium thurberi	Gossypium thurberi (D1-5) genome CRI	D1-5	primarily Mexico, with range extensions into Peru, Galapagos Island, Arizona	Good fiber quality, Disease resistance, Insect resistance, Cold resistance, Male sterility	780	99.3	92.3	7	0.4	0.3	1614	Yang et al, 2021	10.1186/s12915-021-01041-0	https://www.cottongen.org/Analysis/6047957
		D1-35	Gossypium thurberi	Gossypium thurberi (D1-35) genome ISU	D1-35	primarily Mexico, with range extensions into Peru, Galapagos Island, Arizona	Good fiber quality, Disease resistance, Insect resistance, Cold resistance, Male sterility	605	88.2	82.8	5.4	1.8	10	1614	Grover et al, 2019	10.1093/gbe/evy256	https://www.cottongen.org/species/Gossypium_thurberi/ISU-D1_genome_v1.0
		D2-1	Gossypium armourianum	Gossypium armourianum (D2-1) genome ISU	D2-1	primarily Mexico, with range extensions into Peru, Galapagos Island, Arizona	Good fiber quality, Insect resistance, Drought resistance, Early fall of bracts	671	93.8	88.5	5.3	4.3	1.9	1614	Grover et al, 2019	10.1093/gbe/evy256	https://www.cottongen.org/Analysis/5491653
		D2-2	Gossypium harknessii	Gossypium harknessii (D2-2) genome ISU	D2-2	primarily Mexico, with range extensions into Peru, Galapagos Island, Arizona	Good fiber quality, Disease resistance, Insect resistance, Drought resistance, Early fall of bracts	643	93.4	88.1	5.3	4.5	2.1	1614	Grover et al, 2019	10.1093/gbe/evy256	https://www.cottongen.org/Analysis/5491685
		D3	Gossypium davidsonii	Gossypium davidsonii (D3d-8) genome CRI	D3	primarily Mexico, with range extensions into Peru, Galapagos Island, Arizona	Insect resistance, Drought resistance, Salt resistance, Hybrid incompatibility	801	99.3	92.7	6.6	0.3	0.4	1614	Yang et al, 2021	10.1186/s12915-021-01041-0	https://www.cottongen.org/Analysis/6047959
		D4	Gossypium aridum	Gossypium aridum (D4) genome ISU	D4	primarily Mexico, with range extensions into Peru, Galapagos Island, Arizona	Good fiber quality, Disease resistance, Drought resistance	649	93.1	87.9	5.2	4.4	2.5	1614	Grover et al, 2019	10.1093/gbe/evy256	https://www.cottongen.org/Analysis/5491688
		D6	Gossypium gossypioides	Gossypium gossypioides (D6) genome ISU	D6	primarily Mexico, with range extensions into Peru, Galapagos Island, Arizona	Disease resistance, Hybrid incompatibility	585	97	91.1	5.9	1.9	1.1	1614	Grover et al, 2019	10.1093/gbe/evy256	https://www.cottongen.org/Analysis/5491695
		D7	Gossypium lobatum	Gossypium lobatum (D7) genome ISU	D7	primarily Mexico, with range extensions into Peru, Galapagos Island, Arizona	Disease resistance, Insect resistance	655	93.5	88	5.5	4.2	2.3	1614	Grover et al, 2019	10.1093/gbe/evy256	https://www.cottongen.org/Analysis/5491696
		D8	Gossypium trilobum	Gossypium trilobum (D8) genome ISU	D8	primarily Mexico, with range extensions into Peru, Galapagos Island, Arizona	Disease resistance, Insect resistance	586	96.3	90.8	5.5	2.5	1.2	1614	Grover et al, 2019	10.1093/gbe/evy256	https://www.cottongen.org/Analysis/5491697
		D9	Gossypium laxum	Gossypium laxum (D9) genome ISU	D9	primarily Mexico, with range extensions into Peru, Galapagos Island, Arizona		720	95.2	89.4	5.8	3	1.8	1614	Grover et al, 2019	10.1093/gbe/evy256	https://www.cottongen.org/Analysis/5491698
		D10	Gossypium turneri	Gossypium turneri (D10) genome NSF	D10	primarily Mexico, with range extensions into Peru, Galapagos Island, Arizona	Early fall of bracts	755	96.9	90.3	6.6	1.1	2	1614	Udall et al, 2019	10.3389/fpls.2019.01541	https://www.cottongen.org/species/Gossypium_turneri/NSF-D10
		D11	Gossypium schwendimanii	Gossypium schwendimanii (D11) genome ISU	D11	primarily Mexico, with range extensions into Peru, Galapagos Island, Arizona		651	96.8	91	5.8	2.2	1	1614	Grover et al, 2019	10.1093/gbe/evy256	https://www.cottongen.org/Analysis/5491699
	Other	B1	Gossypium anomalum	Gossypium anomalum (B1) genome NSF	B1	Africa, Cape Verde Islands	Good fiber quality, Disease resistance, Insect resistance, Drought resistance, Male sterility, Hybrid incompatibility	1359	98.5	92.1	6.4	0.7	0.8	1614	Grover et al, 2021	10.1093/g3journal/jkab319	https://www.cottongen.org/Analysis/6607279
		E1	Gossypium stocksii	Gossypium stocksii (E1) genome NSF	E1	Arabian Peninsula,Northeast Africa, Southwest Asia	Insect resistance, Drought resistance	1424	98.3	91.6	6.7	0.6	1.1	1614	Grover et al, 2021	10.1093/g3journal/jkab125	https://www.cottongen.org/Analysis/6607282
		F1	Gossypium longicalyx	Gossypium longicalyx (F1) genome NSF	F1	East Africa		1191	97.4	91	6.4	0.9	1.7	1614	Grover et al, 2020	10.1534/g3.120.401050	https://www.cottongen.org/species/Gossypium_longicalyx/NSF-F1_v1
		G2	Gossypium australe	Gossypium australe (G2) genome CRI	G2	Australia	Good fiber quality, Disease resistance, Insect resistance, Drought resistance, No phenol in seeds/phenol in plants	1752	98.2	91.1	7.1	0.7	1.1	1614	Cai et al, 2020	10.1111/pbi.13249	https://www.cottongen.org/species/Gossypium_australe/CRI-G2_v1.1
		K2	Gossypium rotundifolium	Gossypium rotundifolium (K2) 'Grot K201' genome HAU	K2	Northwest Australia, Cobourg Peninsula, Northern Territory, Australia		2444	95.8	88.7	7.1	0.7	3.5	1614	Wang et al, 2021	10.1093/molbev/msab128	https://www.cottongen.org/Analysis/6607286
		Kirkii	Gossypioides kirkii	Gossypioides kirkii genome ISU	Kirkii			544	98.4	91.2	7.2	1.1	0.5	1614	Udall et al, 2019	10.3389/fpls.2019.01541	https://www.cottongen.org/species/Gossypioides_kirkii/ISU_kirkii
	Note: LAI: LTR Assembly Index; BUSCO assessment: Benchmarking Universal Single-Copy Orthologs assessment

## Sheet: S2
		Table S2 The masked sequence and numbers of transposable elements and TE length/assembly length in different cotton species
		Genome ID	Abbr.	LTR								nonLTR										TIR										low complexity		helitron		repeat region		Total		Assembly length (Mbp)	TE length/Assembly length(%)	Pearson correlation coefficient
				Copia		Gypsy		other		unknown		I LINE		L1 LINE		LINE element		R2 LINE		SINE element		CACTA		Mutator		PIF/Harbinger		Tc1/Mariner		hAT
				Number	bpMasked	Number	bpMasked	Number	bpMasked	Number	bpMasked	Number	bpMasked	Number	bpMasked	Number	bpMasked	Number	bpMasked	Number	bpMasked	Number	bpMasked	Number	bpMasked	Number	bpMasked	Number	bpMasked	Number	bpMasked	Number	bpMasked	Number	bpMasked	Number	bpMasked	Number	bpMasked
		Gossypium raimondii (D5) HAU	D5-502	68641	62044552	196176	255047013	561	225863	2371	2708190	89	25879	23313	19442762	649	174460	230	78444	0	-	4206	1368267	2800	1127447	567	228279	181	114818	3237	1338561	238	89316	1560	619749	428991	204919863	733810	549553463	750	73.25	0.853 (p value = 3.81 × 10-9)
		Gossypium raimondii (D5) 'D5-4'	D5-4	67155	60729704	193053	253734750	683	287034	2028	2268283	105	30952	23240	19251499	300	90386	68	24810	0	-	3733	1236297	2701	1179652	417	201393	204	145291	3183	1357120	206	82838	1290	505741	420408	195070474	718774	536196224	735	72.97
		Gossypium raimondii (D5) 'D5-8'	D5-8	106796	57250526	327045	210823590	561	239367	390	107371	62	26884	20231	15552503	396	145076	22	4299	0	-	908	559861	1064	554763	213	114851	127	101738	443	167193	171	48337	488	233212	323576	140502033	782493	426431604	615	69.34
		Gossypium davidsonii (D3d-8)	D3	74162	67622028	220326	299224929	535	179551	1890	1902646	44	10398	21060	18817937	505	125699	49	5872	7	1704	2862	1067580	3226	1557899	647	255058	213	129630	2905	1170688	268	169592	906	369655	441197	204198869	770802	596809735	801	74.56
		Gossypium trilobum (D8)	D8	60817	55598161	172520	192463112	404	205885	259	102327	32	12597	15858	17987657	340	138510	14	2980	0	-	938	599000	1279	798790	317	177410	138	133958	543	201132	141	51236	557	369718	305157	160141871	559314	428984344	655	65.49
		Gossypium thurberi (D1-35)	D1-35	64280	47447933	177800	164748497	439	182667	154	57573	27	12167	15400	12626006	288	84540	22	3907	0	-	1708	811017	2122	1110801	334	212185	179	133822	982	341630	67	19888	944	475136	340089	152268510	604835	380536279	582	65.38
		Gossypium thurberi (D1-5)	D1-5	71240	65167665	200210	270777652	463	164325	2495	2342807	36	11513	23542	22363766	299	88459	58	7793	15	6082	3906	1294531	3350	1630243	680	268832	224	123840	3214	1169406	50	12037	841	332620	443988	211945795	754611	577707366	780	74.1
		Gossypium armourianum (D2-1)	D2-1	125326	70413824	329457	222064068	773	328509	316	104028	263	112930	30056	17204893	636	235686	25	4804	2	1508	713	508732	1161	680138	167	115819	38	46663	435	168291	138	45177	661	343058	418856	181898088	909023	494276216	781	63.29
		Gossypium turneri (D10)	D10	72941	63896966	198755	267273131	772	351655	1914	1476716	120	32655	23187	20122454	370	96777	35	5943	13	3488	2329	888663	2864	1364742	795	284906	198	124855	2985	1067435	171	158909	955	393017	419854	198824785	728258	556367097	755	73.67
		Gossypium harknessii (D2-2)	D2-2	78152	57741084	206213	183584938	519	232023	184	58761	56	20478	21271	17816172	409	153064	47	11709	0	-	899	529138	1486	811574	405	204548	126	93666	1280	577335	84	32647	570	285115	414944	204063459	726645	466215719	732	63.69
		Gossypium schwendimanii (D11)	D11	69397	61088897	174148	200070076	493	241304	259	90039	40	17890	17473	17731191	360	148852	21	4902	193	198075	1202	718661	1656	1027124	233	154698	195	137435	527	238833	74	40289	446	276080	355371	187918308	622088	470102654	729	64.49
		Gossypium laxum (D9)	D9	124867	74331932	308270	224240166	668	292091	722	244517	32	11053	27246	19032560	607	232994	21	4933	28	6513	1021	607604	1938	1047491	231	148387	131	92554	402	174830	321	141836	622	368249	455832	206814465	922959	527792175	834	63.28
		Gossypium lobatum (D7)	D7	83400	57812939	225149	189399092	679	351808	321	128273	255	201406	19804	16310666	433	150829	39	8722	0	-	1035	663357	1354	773003	306	192069	122	106285	747	277300	181	112233	358	278917	427525	201100532	761743	467867431	745	62.8
		Gossypium aridum (D4)	D4	82538	60616754	203947	181489734	529	248494	350	131567	9	4050	18573	16252057	264	96636	63	17649	0	-	1272	825949	1408	870848	179	138023	131	124201	641	241128	153	85181	351	202474	391048	201577396	701482	462931169	739	62.64
		Gossypium gossypioides (D6)	D6	59001	54420486	144512	173398378	387	190212	185	91408	18	6446	13821	14884274	240	113830	16	3962	0	-	833	626953	1414	928047	228	185932	88	91408	501	201103	97	55685	633	419627	299254	168615315	521228	414233066	655	62.29
		Gossypium stocksii (E1)	E1	81652	72451749	599874	782367961	497	164094	25103	12136639	113	28987	20488	15213847	510	162631	358	150340	18	5703	3398	1194660	4494	1577786	2980	853854	627	150152	2634	957275	1322	670021	1691	581388	573119	304535247	1318878	1193202334	1424	83.77
		Gossypium rotundifolium(K2)	K2	95646	84413411	1076053	1477674137	660	250667	317651	166401257	127	35387	38245	33922128	728	205184	239	186201	1036	1120	44316	47655692	58778	42975281	12531	7350637	181	92784	38625	20278228	1961	830740	5576	2566111	510668	288456671	2201991	2173295636	2444	88.92
		Gossypium australe (G2) genome	G2	92677	89268281	794474	1002166613	541	157781	233412	83201755	118	30131	24555	21562506	916	264965	429	194887	1	86	1752	737753	8454	2043300	469	223955	181	76961	1964	611307	1452	1156545	481	220427	550826	273604630	1712702	1475521883	1743	86.58
		Gossypium anomalum (B1)	B1	75947	64713368	354876	609733295	533	196293	4828	5395909	120	28227	22510	17678507	401	114951	135	25644	1	128	2904	1044394	3294	1427899	334	184130	160	104197	2290	1015670	372	240543	795	316329	502498	281239536	971998	983459020	1193	82.41
		Gossypium longicalyx (F1) genome	F1	77312	69341975	355050	593144179	603	233024	1641	1826145	111	29439	21868	19100019	415	111286	27	5137	0	-	1661	735151	2080	1057418	236	187292	95	58632	2304	1108028	364	106244	841	355282	499085	295487301	963693	982886552	1191	82.6
		Gossypium herbaceum (A1) 'Mutema'	A1	77806	68258129	492653	872903519	461	164882	6608	6375893	110	31764	21512	19916014	501	122717	62	10966	149	41723	1266	568260	2504	1150457	383	184085	154	95352	1745	670069	593	212034	998	428700	563738	367854733	1171243	1338989297	1556	86.05
		Gossypium arboreum (A2) HAU	A2	86048	78219052	491767	940359181	530	192894	4263	3630193	114	29810	25742	20012206	551	145700	2149	3035066	1	96	2189	790848	2428	1143505	331	205707	189	93265	2201	1001176	283	85896	808	340985	543373	333414333	1162967	1382699913	1621	86.76
		Gossypioides kirkii genome ISU	Kirkii	47697	35817208	108443	158063279	601	392233	563	462871	111	30978	18188	14879573	221	72723	197	43112	0	-	2262	917439	2479	1029007	277	127898	174	67127	987	281092	298	249972	819	343560	367212	148140966	550529	360919038	588	67.07

## Sheet: S3
Table S3 The IDs and information of genes in our pan-genome
GeneID_Pan-genome	Genome	GeneID_primary
Gpan_01G000010	K2	Grot_01G000010
Gpan_01G000020	K2	Grot_01G000020
Gpan_01G000030	K2	Grot_01G000030
Gpan_01G000040	K2	Grot_01G000040
Gpan_01G000050	K2	Grot_01G000050
Gpan_01G000060	K2	Grot_01G000060
Gpan_01G000070	K2	Grot_01G000070
Gpan_01G000080	K2	Grot_01G000080
Gpan_01G000090	K2	Grot_01G000090
Gpan_01G000100	K2	Grot_01G000100
Gpan_01G000110	K2	Grot_01G000110
Gpan_01G000120	K2	Grot_01G000120
Gpan_01G000130	K2	Grot_01G000130
Gpan_01G000140	K2	Grot_01G000140
Gpan_01G000150	K2	Grot_01G000150
Gpan_01G000160	K2	Grot_01G000160
Gpan_01G000170	K2	Grot_01G000170
Gpan_01G000180	K2	Grot_01G000180
Gpan_01G000190	K2	Grot_01G000190
Gpan_01G000200	K2	Grot_01G000200
Gpan_01G000210	K2	Grot_01G000210
Gpan_01G000220	K2	Grot_01G000220
Gpan_01G000230	K2	Grot_01G000230
Gpan_01G000240	K2	Grot_01G000240
Gpan_01G000250	K2	Grot_01G000250
Gpan_01G000260	K2	Grot_01G000260
Gpan_01G000270	K2	Grot_01G000270
Gpan_01G000280	K2	Grot_01G000280
Gpan_01G000290	K2	Grot_01G000290
Gpan_01G000300	K2	Grot_01G000300
Gpan_01G000310	K2	Grot_01G000310
Gpan_01G000320	K2	Grot_01G000320
Gpan_01G000330	K2	Grot_01G000330
Gpan_01G000340	K2	Grot_01G000340
Gpan_01G000350	K2	Grot_01G000350
Gpan_01G000360	K2	Grot_01G000360
Gpan_01G000370	K2	Grot_01G000370
Gpan_01G000380	K2	Grot_01G000380
Gpan_01G000390	K2	Grot_01G000390
Gpan_01G000400	K2	Grot_01G000400
Gpan_01G000410	K2	Grot_01G000410
Gpan_01G000420	K2	Grot_01G000420
Gpan_01G000430	K2	Grot_01G000430
Gpan_01G000440	K2	Grot_01G000440
Gpan_01G000450	K2	Grot_01G000450
Gpan_01G000460	K2	Grot_01G000460
Gpan_01G000470	K2	Grot_01G000470
Gpan_01G000480	K2	Grot_01G000480
Gpan_01G000490	K2	Grot_01G000490
Gpan_01G000500	K2	Grot_01G000500
Gpan_01G000510	K2	Grot_01G000510
Gpan_01G000520	K2	Grot_01G000520
Gpan_01G000530	K2	Grot_01G000530
Gpan_01G000540	K2	Grot_01G000540
Gpan_01G000550	K2	Grot_01G000550
Gpan_01G000560	K2	Grot_01G000560
Gpan_01G000570	K2	Grot_01G000570
Gpan_01G000580	K2	Grot_01G000580
Gpan_01G000590	K2	Grot_01G000590
Gpan_01G000600	K2	Grot_01G000600
Gpan_01G000610	K2	Grot_01G000610
Gpan_01G000620	K2	Grot_01G000620
Gpan_01G000630	K2	Grot_01G000630
Gpan_01G000640	K2	Grot_01G000640
Gpan_01G000650	K2	Grot_01G000650
Gpan_01G000660	K2	Grot_01G000660
Gpan_01G000670	K2	Grot_01G000670
Gpan_01G000680	K2	Grot_01G000680
Gpan_01G000690	K2	Grot_01G000690
Gpan_01G000700	K2	Grot_01G000700
Gpan_01G000710	K2	Grot_01G000710
Gpan_01G000720	K2	Grot_01G000720
Gpan_01G000730	K2	Grot_01G000730
Gpan_01G000740	K2	Grot_01G000740
Gpan_01G000750	K2	Grot_01G000750
Gpan_01G000760	K2	Grot_01G000760
Gpan_01G000770	K2	Grot_01G000770
Gpan_01G000780	K2	Grot_01G000780
Gpan_01G000790	K2	Grot_01G000790
Gpan_01G000800	K2	Grot_01G000800
Gpan_01G000810	K2	Grot_01G000810
Gpan_01G000820	K2	Grot_01G000820
Gpan_01G000830	K2	Grot_01G000830
Gpan_01G000840	K2	Grot_01G000840
Gpan_01G000850	K2	Grot_01G000850
Gpan_01G000860	K2	Grot_01G000860
Gpan_01G000870	K2	Grot_01G000870
Gpan_01G000880	K2	Grot_01G000880
Gpan_01G000890	K2	Grot_01G000890
Gpan_01G000900	K2	Grot_01G000900
Gpan_01G000910	K2	Grot_01G000910
Gpan_01G000920	K2	Grot_01G000920
Gpan_01G000930	K2	Grot_01G000930
Gpan_01G000940	K2	Grot_01G000940
Gpan_01G000950	K2	Grot_01G000950
Gpan_01G000960	K2	Grot_01G000960
Gpan_01G000970	K2	Grot_01G000970
Gpan_01G000980	K2	Grot_01G000980
Gpan_01G000990	K2	Grot_01G000990
Gpan_01G001000	K2	Grot_01G001000
Gpan_01G001010	K2	Grot_01G001010
Gpan_01G001020	K2	Grot_01G001020
Gpan_01G001030	K2	Grot_01G001030
Gpan_01G001040	K2	Grot_01G001040
Gpan_01G001050	K2	Grot_01G001050
Gpan_01G001060	K2	Grot_01G001060
Gpan_01G001070	K2	Grot_01G001070
Gpan_01G001080	K2	Grot_01G001080
Gpan_01G001090	K2	Grot_01G001090
Gpan_01G001100	K2	Grot_01G001100
Gpan_01G001110	K2	Grot_01G001110
Gpan_01G001120	K2	Grot_01G001120
Gpan_01G001130	K2	Grot_01G001130
Gpan_01G001140	K2	Grot_01G001140
Gpan_01G001150	K2	Grot_01G001150
Gpan_01G001160	K2	Grot_01G001160
Gpan_01G001170	K2	Grot_01G001170
Gpan_01G001180	K2	Grot_01G001180
Gpan_01G001190	K2	Grot_01G001190
Gpan_01G001200	K2	Grot_01G001200
Gpan_01G001210	K2	Grot_01G001210
Gpan_01G001220	K2	Grot_01G001220
Gpan_01G001230	K2	Grot_01G001230
Gpan_01G001240	K2	Grot_01G001240
Gpan_01G001250	K2	Grot_01G001250
Gpan_01G001260	K2	Grot_01G001260
Gpan_01G001270	K2	Grot_01G001270
Gpan_01G001280	K2	Grot_01G001280
Gpan_01G001290	K2	Grot_01G001290
Gpan_01G001300	K2	Grot_01G001300
Gpan_01G001310	K2	Grot_01G001310
Gpan_01G001320	K2	Grot_01G001320
Gpan_01G001330	K2	Grot_01G001330
Gpan_01G001340	K2	Grot_01G001340
Gpan_01G001350	K2	Grot_01G001350
Gpan_01G001360	K2	Grot_01G001360
Gpan_01G001370	K2	Grot_01G001370
Gpan_01G001380	K2	Grot_01G001380
Gpan_01G001390	K2	Grot_01G001390
Gpan_01G001400	K2	Grot_01G001400
Gpan_01G001410	K2	Grot_01G001410
Gpan_01G001420	K2	Grot_01G001420
Gpan_01G001430	K2	Grot_01G001430
Gpan_01G001440	K2	Grot_01G001440
Gpan_01G001450	K2	Grot_01G001450
Gpan_01G001460	K2	Grot_01G001460
Gpan_01G001470	K2	Grot_01G001470
Gpan_01G001480	K2	Grot_01G001480
Gpan_01G001490	K2	Grot_01G001490
Gpan_01G001500	K2	Grot_01G001500
Gpan_01G001510	K2	Grot_01G001510
Gpan_01G001520	K2	Grot_01G001520
Gpan_01G001530	K2	Grot_01G001530
Gpan_01G001540	K2	Grot_01G001540
Gpan_01G001550	K2	Grot_01G001550
Gpan_01G001560	K2	Grot_01G001560
Gpan_01G001570	K2	Grot_01G001570
Gpan_01G001580	K2	Grot_01G001580
Gpan_01G001590	K2	Grot_01G001590
Gpan_01G001600	K2	Grot_01G001600
Gpan_01G001610	K2	Grot_01G001610
Gpan_01G001620	K2	Grot_01G001620
Gpan_01G001630	K2	Grot_01G001630
Gpan_01G001640	K2	Grot_01G001640
Gpan_01G001650	K2	Grot_01G001650
Gpan_01G001660	K2	Grot_01G001660
Gpan_01G001670	K2	Grot_01G001670
Gpan_01G001680	K2	Grot_01G001680
Gpan_01G001690	K2	Grot_01G001690
Gpan_01G001700	K2	Grot_01G001700
Gpan_01G001710	K2	Grot_01G001710
Gpan_01G001720	K2	Grot_01G001720
Gpan_01G001730	K2	Grot_01G001730
Gpan_01G001740	K2	Grot_01G001740
Gpan_01G001750	K2	Grot_01G001750
Gpan_01G001760	K2	Grot_01G001760
Gpan_01G001770	K2	Grot_01G001770
Gpan_01G001780	K2	Grot_01G001780
Gpan_01G001790	K2	Grot_01G001790
Gpan_01G001800	K2	Grot_01G001800
Gpan_01G001810	K2	Grot_01G001810
Gpan_01G001820	K2	Grot_01G001820
Gpan_01G001830	K2	Grot_01G001830
Gpan_01G001840	K2	Grot_01G001840
Gpan_01G001850	K2	Grot_01G001850
Gpan_01G001870	K2	Grot_01G001870
Gpan_01G001880	K2	Grot_01G001880
Gpan_01G001890	K2	Grot_01G001890
Gpan_01G001900	K2	Grot_01G001900
Gpan_01G001910	K2	Grot_01G001910
Gpan_01G001920	K2	Grot_01G001920
Gpan_01G001930	K2	Grot_01G001930
Gpan_01G001940	K2	Grot_01G001940
Gpan_01G001950	K2	Grot_01G001950
Gpan_01G001960	K2	Grot_01G001960
Gpan_01G001970	K2	Grot_01G001970
Gpan_01G001980	K2	Grot_01G001980
Gpan_01G001990	K2	Grot_01G001990
Gpan_01G002000	K2	Grot_01G002000
Gpan_01G002010	K2	Grot_01G002010
Gpan_01G002020	K2	Grot_01G002020
Gpan_01G002030	K2	Grot_01G002030
Gpan_01G002040	K2	Grot_01G002040
Gpan_01G002050	K2	Grot_01G002050
Gpan_01G002060	K2	Grot_01G002060
Gpan_01G002070	K2	Grot_01G002070
Gpan_01G002090	K2	Grot_01G002090
Gpan_01G002100	K2	Grot_01G002100
Gpan_01G002110	K2	Grot_01G002110
Gpan_01G002120	K2	Grot_01G002120
Gpan_01G002130	K2	Grot_01G002130
Gpan_01G002140	K2	Grot_01G002140
Gpan_01G002150	K2	Grot_01G002150
Gpan_01G002160	K2	Grot_01G002160
Gpan_01G002170	K2	Grot_01G002170
Gpan_01G002180	K2	Grot_01G002180
Gpan_01G002190	K2	Grot_01G002190
Gpan_01G002200	K2	Grot_01G002200
Gpan_01G002210	K2	Grot_01G002210
Gpan_01G002220	K2	Grot_01G002220
Gpan_01G002230	K2	Grot_01G002230
Gpan_01G002240	K2	Grot_01G002240
Gpan_01G002250	K2	Grot_01G002250
Gpan_01G002260	K2	Grot_01G002260
Gpan_01G002270	K2	Grot_01G002270
Gpan_01G002280	K2	Grot_01G002280
Gpan_01G002290	K2	Grot_01G002290
Gpan_01G002300	K2	Grot_01G002300
Gpan_01G002310	K2	Grot_01G002310
Gpan_01G002320	K2	Grot_01G002320
Gpan_01G002330	K2	Grot_01G002330
Gpan_01G002340	K2	Grot_01G002340
Gpan_01G002350	K2	Grot_01G002350
Gpan_01G002360	K2	Grot_01G002360
Gpan_01G002370	K2	Grot_01G002370
Gpan_01G002380	K2	Grot_01G002380
Gpan_01G002390	K2	Grot_01G002390
Gpan_01G002400	K2	Grot_01G002400
Gpan_01G002410	K2	Grot_01G002410
Gpan_01G002420	K2	Grot_01G002420
Gpan_01G002430	K2	Grot_01G002430
Gpan_01G002440	K2	Grot_01G002440
Gpan_01G002450	K2	Grot_01G002450
Gpan_01G002460	K2	Grot_01G002460
Gpan_01G002470	K2	Grot_01G002470
Gpan_01G002480	K2	Grot_01G002480
Gpan_01G002490	K2	Grot_01G002490
Gpan_01G002500	K2	Grot_01G002500
Gpan_01G002520	K2	Grot_01G002520
Gpan_01G002530	K2	Grot_01G002530
Gpan_01G002540	K2	Grot_01G002540
Gpan_01G002550	K2	Grot_01G002550
Gpan_01G002560	K2	Grot_01G002560
Gpan_01G002570	K2	Grot_01G002570
Gpan_01G002580	K2	Grot_01G002580
Gpan_01G002590	K2	Grot_01G002590
Gpan_01G002600	K2	Grot_01G002600
Gpan_01G002610	K2	Grot_01G002610
Gpan_01G002620	K2	Grot_01G002620
Gpan_01G002630	K2	Grot_01G002630
Gpan_01G002640	K2	Grot_01G002640
Gpan_01G002650	K2	Grot_01G002650
Gpan_01G002660	K2	Grot_01G002660
Gpan_01G002670	K2	Grot_01G002670
Gpan_01G002680	K2	Grot_01G002680
Gpan_01G002690	K2	Grot_01G002690
Gpan_01G002700	K2	Grot_01G002700
Gpan_01G002710	K2	Grot_01G002710
Gpan_01G002720	K2	Grot_01G002720
Gpan_01G002730	K2	Grot_01G002730
Gpan_01G002740	K2	Grot_01G002740
Gpan_01G002750	K2	Grot_01G002750
Gpan_01G002760	K2	Grot_01G002760
Gpan_01G002770	K2	Grot_01G002770
Gpan_01G002780	K2	Grot_01G002780
Gpan_01G002790	K2	Grot_01G002790
Gpan_01G002800	K2	Grot_01G002800
Gpan_01G002810	K2	Grot_01G002810
Gpan_01G002820	K2	Grot_01G002820
Gpan_01G002830	K2	Grot_01G002830
Gpan_01G002840	K2	Grot_01G002840
Gpan_01G002850	K2	Grot_01G002850
Gpan_01G002860	K2	Grot_01G002860
Gpan_01G002870	K2	Grot_01G002870
Gpan_01G002880	K2	Grot_01G002880
Gpan_01G002890	K2	Grot_01G002890
Gpan_01G002900	K2	Grot_01G002900
Gpan_01G002910	K2	Grot_01G002910
Gpan_01G002920	K2	Grot_01G002920
Gpan_01G002930	K2	Grot_01G002930
Gpan_01G002940	K2	Grot_01G002940
Gpan_01G002950	K2	Grot_01G002950
Gpan_01G002960	K2	Grot_01G002960
Gpan_01G002970	K2	Grot_01G002970
Gpan_01G002980	K2	Grot_01G002980
Gpan_01G002990	K2	Grot_01G002990
Gpan_01G003000	K2	Grot_01G003000
Gpan_01G003010	K2	Grot_01G003010
Gpan_01G003020	K2	Grot_01G003020
Gpan_01G003030	K2	Grot_01G003030
Gpan_01G003040	K2	Grot_01G003040
Gpan_01G003050	K2	Grot_01G003050
Gpan_01G003060	K2	Grot_01G003060
Gpan_01G003070	K2	Grot_01G003070
Gpan_01G003080	K2	Grot_01G003080
Gpan_01G003090	K2	Grot_01G003090
Gpan_01G003100	K2	Grot_01G003100
Gpan_01G003110	K2	Grot_01G003110
Gpan_01G003120	K2	Grot_01G003120
Gpan_01G003130	K2	Grot_01G003130
Gpan_01G003140	K2	Grot_01G003140
Gpan_01G003150	K2	Grot_01G003150
Gpan_01G003160	K2	Grot_01G003160
Gpan_01G003170	K2	Grot_01G003170
Gpan_01G003180	K2	Grot_01G003180
Gpan_01G003190	K2	Grot_01G003190
Gpan_01G003200	K2	Grot_01G003200
Gpan_01G003210	K2	Grot_01G003210
Gpan_01G003220	K2	Grot_01G003220
Gpan_01G003230	K2	Grot_01G003230
Gpan_01G003240	K2	Grot_01G003240
Gpan_01G003250	K2	Grot_01G003250
Gpan_01G003260	K2	Grot_01G003260
Gpan_01G003270	K2	Grot_01G003270
Gpan_01G003280	K2	Grot_01G003280
Gpan_01G003290	K2	Grot_01G003290
Gpan_01G003300	K2	Grot_01G003300
Gpan_01G003310	K2	Grot_01G003310
Gpan_01G003320	K2	Grot_01G003320
Gpan_01G003330	K2	Grot_01G003330
Gpan_01G003340	K2	Grot_01G003340
Gpan_01G003350	K2	Grot_01G003350
Gpan_01G003360	K2	Grot_01G003360
Gpan_01G003370	K2	Grot_01G003370
Gpan_01G003380	K2	Grot_01G003380
Gpan_01G003390	K2	Grot_01G003390
Gpan_01G003400	K2	Grot_01G003400
Gpan_01G003410	K2	Grot_01G003410
Gpan_01G003420	K2	Grot_01G003420
Gpan_01G003430	K2	Grot_01G003430
Gpan_01G003440	K2	Grot_01G003440
Gpan_01G003450	K2	Grot_01G003450
Gpan_01G003460	K2	Grot_01G003460
Gpan_01G003470	K2	Grot_01G003470
Gpan_01G003480	K2	Grot_01G003480
Gpan_01G003490	K2	Grot_01G003490
Gpan_01G003500	K2	Grot_01G003500
Gpan_01G003510	K2	Grot_01G003510
Gpan_01G003520	K2	Grot_01G003520
Gpan_01G003530	K2	Grot_01G003530
Gpan_01G003540	K2	Grot_01G003540
Gpan_01G003550	K2	Grot_01G003550
Gpan_01G003560	K2	Grot_01G003560
Gpan_01G003570	K2	Grot_01G003570
Gpan_01G003580	K2	Grot_01G003580
Gpan_01G003590	K2	Grot_01G003590
Gpan_01G003600	K2	Grot_01G003600
Gpan_01G003610	K2	Grot_01G003610
Gpan_01G003620	K2	Grot_01G003620
Gpan_01G003630	K2	Grot_01G003630
Gpan_01G003640	K2	Grot_01G003640
Gpan_01G003650	K2	Grot_01G003650
Gpan_01G003660	K2	Grot_01G003660
Gpan_01G003670	K2	Grot_01G003670
Gpan_01G003680	K2	Grot_01G003680
Gpan_01G003690	K2	Grot_01G003690
Gpan_01G003700	K2	Grot_01G003700
Gpan_01G003710	K2	Grot_01G003710
Gpan_01G003720	K2	Grot_01G003720
Gpan_01G003730	K2	Grot_01G003730
Gpan_01G003740	K2	Grot_01G003740
Gpan_01G003750	K2	Grot_01G003750
Gpan_01G003760	K2	Grot_01G003760
Gpan_01G003770	K2	Grot_01G003770
Gpan_01G003780	K2	Grot_01G003780
Gpan_01G003790	K2	Grot_01G003790
Gpan_01G003800	K2	Grot_01G003800
Gpan_01G003810	K2	Grot_01G003810
Gpan_01G003820	K2	Grot_01G003820
Gpan_01G003830	K2	Grot_01G003830
Gpan_01G003840	K2	Grot_01G003840
Gpan_01G003850	K2	Grot_01G003850
Gpan_01G003860	K2	Grot_01G003860
Gpan_01G003870	K2	Grot_01G003870
Gpan_01G003880	K2	Grot_01G003880
Gpan_01G003890	K2	Grot_01G003890
Gpan_01G003900	K2	Grot_01G003900
Gpan_01G003910	K2	Grot_01G003910
Gpan_01G003920	K2	Grot_01G003920
Gpan_01G003930	K2	Grot_01G003930
Gpan_01G003940	K2	Grot_01G003940
Gpan_01G003950	K2	Grot_01G003950
Gpan_01G003960	K2	Grot_01G003960
Gpan_01G003970	K2	Grot_01G003970
Gpan_01G003980	K2	Grot_01G003980
Gpan_01G003990	K2	Grot_01G003990
Gpan_01G004000	K2	Grot_01G004000
Gpan_01G004010	K2	Grot_01G004010
Gpan_01G004020	K2	Grot_01G004020
Gpan_01G004030	K2	Grot_01G004030
Gpan_01G004040	K2	Grot_01G004040
Gpan_01G004050	K2	Grot_01G004050
Gpan_01G004060	K2	Grot_01G004060
Gpan_01G004070	K2	Grot_01G004070
Gpan_01G004080	K2	Grot_01G004080
Gpan_01G004090	K2	Grot_01G004090
Gpan_01G004100	K2	Grot_01G004100
Gpan_01G004110	K2	Grot_01G004110
Gpan_01G004120	K2	Grot_01G004120
Gpan_01G004130	K2	Grot_01G004130
Gpan_01G004140	K2	Grot_01G004140
Gpan_01G004150	K2	Grot_01G004150
Gpan_01G004160	K2	Grot_01G004160
Gpan_01G004170	K2	Grot_01G004170
Gpan_01G004180	K2	Grot_01G004180
Gpan_01G004190	K2	Grot_01G004190
Gpan_01G004200	K2	Grot_01G004200
Gpan_01G004210	K2	Grot_01G004210
Gpan_01G004220	K2	Grot_01G004220
Gpan_01G004230	K2	Grot_01G004230
Gpan_01G004240	K2	Grot_01G004240
Gpan_01G004250	K2	Grot_01G004250
Gpan_01G004260	K2	Grot_01G004260
Gpan_01G004270	K2	Grot_01G004270
Gpan_01G004280	K2	Grot_01G004280
Gpan_01G004290	K2	Grot_01G004290
Gpan_01G004300	K2	Grot_01G004300
Gpan_01G004310	K2	Grot_01G004310
Gpan_01G004320	K2	Grot_01G004320
Gpan_01G004330	K2	Grot_01G004330
Gpan_01G004340	K2	Grot_01G004340
Gpan_01G004350	K2	Grot_01G004350
Gpan_01G004360	K2	Grot_01G004360
Gpan_01G004370	K2	Grot_01G004370
Gpan_01G004380	K2	Grot_01G004380
Gpan_01G004390	K2	Grot_01G004390
Gpan_01G004400	K2	Grot_01G004400
Gpan_01G004410	K2	Grot_01G004410
Gpan_01G004420	K2	Grot_01G004420
Gpan_01G004430	K2	Grot_01G004430
Gpan_01G004440	K2	Grot_01G004440
Gpan_01G004450	K2	Grot_01G004450
Gpan_01G004460	K2	Grot_01G004460
Gpan_01G004470	K2	Grot_01G004470
Gpan_01G004480	K2	Grot_01G004480
Gpan_01G004490	K2	Grot_01G004490
Gpan_01G004500	K2	Grot_01G004500
Gpan_01G004510	K2	Grot_01G004510
Gpan_01G004520	K2	Grot_01G004520
Gpan_01G004530	K2	Grot_01G004530
Gpan_01G004540	K2	Grot_01G004540
Gpan_01G004550	K2	Grot_01G004550
Gpan_01G004560	K2	Grot_01G004560
Gpan_01G004570	K2	Grot_01G004570
Gpan_01G004580	K2	Grot_01G004580
Gpan_01G004590	K2	Grot_01G004590
Gpan_01G004600	K2	Grot_01G004600
Gpan_01G004610	K2	Grot_01G004610
Gpan_01G004620	K2	Grot_01G004620
Gpan_01G004630	K2	Grot_01G004630
Gpan_01G004640	K2	Grot_01G004640
Gpan_01G004650	K2	Grot_01G004650
Gpan_01G004660	K2	Grot_01G004660
Gpan_01G004670	K2	Grot_01G004670
Gpan_01G004680	K2	Grot_01G004680
Gpan_01G004690	K2	Grot_01G004690
Gpan_01G004700	K2	Grot_01G004700
Gpan_01G004710	K2	Grot_01G004710
Gpan_01G004720	K2	Grot_01G004720
Gpan_01G004730	K2	Grot_01G004730
Gpan_01G004740	K2	Grot_01G004740
Gpan_01G004750	K2	Grot_01G004750
Gpan_01G004760	K2	Grot_01G004760
Gpan_01G004770	K2	Grot_01G004770
Gpan_01G004780	K2	Grot_01G004780
Gpan_01G004790	K2	Grot_01G004790
Gpan_01G004800	K2	Grot_01G004800
Gpan_01G004810	K2	Grot_01G004810
Gpan_01G004820	K2	Grot_01G004820
Gpan_01G004830	K2	Grot_01G004830
Gpan_01G004840	K2	Grot_01G004840
Gpan_01G004850	K2	Grot_01G004850
Gpan_01G004860	K2	Grot_01G004860
Gpan_01G004870	K2	Grot_01G004870
Gpan_01G004880	K2	Grot_01G004880
Gpan_01G004890	K2	Grot_01G004890
Gpan_01G004900	K2	Grot_01G004900
Gpan_01G004910	K2	Grot_01G004910
Gpan_01G004920	K2	Grot_01G004920
Gpan_01G004930	K2	Grot_01G004930
Gpan_01G004940	K2	Grot_01G004940
Gpan_01G004950	K2	Grot_01G004950
Gpan_01G004960	K2	Grot_01G004960
Gpan_01G004970	K2	Grot_01G004970
Gpan_01G004980	K2	Grot_01G004980
Gpan_01G004990	K2	Grot_01G004990
Gpan_01G005000	K2	Grot_01G005000
Gpan_01G005010	K2	Grot_01G005010
Gpan_01G005020	K2	Grot_01G005020
Gpan_01G005030	K2	Grot_01G005030
Gpan_01G005040	K2	Grot_01G005040
Gpan_01G005050	K2	Grot_01G005050
Gpan_01G005060	K2	Grot_01G005060
Gpan_01G005070	K2	Grot_01G005070
Gpan_01G005090	K2	Grot_01G005090
Gpan_01G005100	K2	Grot_01G005100
Gpan_01G005110	K2	Grot_01G005110
Gpan_01G005120	K2	Grot_01G005120
Gpan_01G005130	K2	Grot_01G005130
Gpan_01G005140	K2	Grot_01G005140
Gpan_01G005150	K2	Grot_01G005150
Gpan_01G005160	K2	Grot_01G005160
Gpan_01G005170	K2	Grot_01G005170
Gpan_01G005180	K2	Grot_01G005180
Gpan_01G005190	K2	Grot_01G005190
Gpan_01G005200	K2	Grot_01G005200
Gpan_01G005210	K2	Grot_01G005210
Gpan_01G005220	K2	Grot_01G005220
Gpan_01G005240	K2	Grot_01G005240
Gpan_01G005250	K2	Grot_01G005250
Gpan_01G005260	K2	Grot_01G005260
Gpan_01G005270	K2	Grot_01G005270
Gpan_01G005280	K2	Grot_01G005280
Gpan_01G005290	K2	Grot_01G005290
Gpan_01G005300	K2	Grot_01G005300
Gpan_01G005310	K2	Grot_01G005310
Gpan_01G005320	K2	Grot_01G005320
Gpan_01G005330	K2	Grot_01G005330
Gpan_01G005340	K2	Grot_01G005340
Gpan_01G005350	K2	Grot_01G005350
Gpan_01G005360	K2	Grot_01G005360
Gpan_01G005370	K2	Grot_01G005370
Gpan_01G005380	K2	Grot_01G005380
Gpan_01G005390	K2	Grot_01G005390
Gpan_01G005400	K2	Grot_01G005400
Gpan_01G005410	K2	Grot_01G005410
Gpan_01G005420	K2	Grot_01G005420
Gpan_01G005430	K2	Grot_01G005430
Gpan_01G005440	K2	Grot_01G005440
Gpan_01G005450	K2	Grot_01G005450
Gpan_01G005460	K2	Grot_01G005460
Gpan_01G005470	K2	Grot_01G005470
Gpan_01G005480	K2	Grot_01G005480
Gpan_01G005490	K2	Grot_01G005490
Gpan_01G005500	K2	Grot_01G005500
Gpan_01G005510	K2	Grot_01G005510
Gpan_01G005520	K2	Grot_01G005520
Gpan_01G005530	K2	Grot_01G005530
Gpan_01G005540	K2	Grot_01G005540
Gpan_01G005550	K2	Grot_01G005550
Gpan_01G005560	K2	Grot_01G005560
Gpan_01G005570	K2	Grot_01G005570
Gpan_01G005580	K2	Grot_01G005580
Gpan_01G005590	K2	Grot_01G005590
Gpan_01G005600	K2	Grot_01G005600
Gpan_01G005610	K2	Grot_01G005610
Gpan_01G005620	K2	Grot_01G005620
Gpan_01G005630	K2	Grot_01G005630
Gpan_01G005640	K2	Grot_01G005640
Gpan_01G005650	K2	Grot_01G005650
Gpan_01G005660	K2	Grot_01G005660
Gpan_01G005670	K2	Grot_01G005670
Gpan_01G005680	K2	Grot_01G005680
Gpan_01G005690	K2	Grot_01G005690
Gpan_01G005700	K2	Grot_01G005700
Gpan_01G005710	K2	Grot_01G005710
Gpan_01G005720	K2	Grot_01G005720
Gpan_01G005730	K2	Grot_01G005730
Gpan_01G005740	K2	Grot_01G005740
Gpan_01G005750	K2	Grot_01G005750
Gpan_01G005760	K2	Grot_01G005760
Gpan_01G005770	K2	Grot_01G005770
Gpan_01G005780	K2	Grot_01G005780
Gpan_01G005790	K2	Grot_01G005790
Gpan_01G005800	K2	Grot_01G005800
Gpan_01G005810	K2	Grot_01G005810
Gpan_01G005820	K2	Grot_01G005820
Gpan_01G005830	K2	Grot_01G005830
Gpan_01G005840	K2	Grot_01G005840
Gpan_01G005850	K2	Grot_01G005850
Gpan_01G005860	K2	Grot_01G005860
Gpan_01G005870	K2	Grot_01G005870
Gpan_01G005880	K2	Grot_01G005880
Gpan_01G005890	K2	Grot_01G005890
Gpan_01G005900	K2	Grot_01G005900
Gpan_01G005910	K2	Grot_01G005910
Gpan_01G005920	K2	Grot_01G005920
Gpan_01G005930	K2	Grot_01G005930
Gpan_01G005940	K2	Grot_01G005940
Gpan_01G005950	K2	Grot_01G005950
Gpan_01G005960	K2	Grot_01G005960
Gpan_01G005970	K2	Grot_01G005970
Gpan_01G005980	K2	Grot_01G005980
Gpan_01G005990	K2	Grot_01G005990
Gpan_01G006000	K2	Grot_01G006000
Gpan_01G006010	K2	Grot_01G006010
Gpan_01G006020	K2	Grot_01G006020
Gpan_01G006030	K2	Grot_01G006030
Gpan_01G006040	K2	Grot_01G006040
Gpan_01G006050	K2	Grot_01G006050
Gpan_01G006060	K2	Grot_01G006060
Gpan_01G006070	K2	Grot_01G006070
Gpan_01G006080	K2	Grot_01G006080
Gpan_01G006090	K2	Grot_01G006090
Gpan_01G006100	K2	Grot_01G006100
Gpan_01G006110	K2	Grot_01G006110
Gpan_01G006120	K2	Grot_01G006120
Gpan_01G006130	K2	Grot_01G006130
Gpan_01G006140	K2	Grot_01G006140
Gpan_01G006150	K2	Grot_01G006150
Gpan_01G006160	K2	Grot_01G006160
Gpan_01G006170	K2	Grot_01G006170
Gpan_01G006180	K2	Grot_01G006180
Gpan_01G006190	K2	Grot_01G006190
Gpan_01G006200	K2	Grot_01G006200
Gpan_01G006210	K2	Grot_01G006210
Gpan_01G006220	K2	Grot_01G006220
Gpan_01G006230	K2	Grot_01G006230
Gpan_01G006240	K2	Grot_01G006240
Gpan_01G006250	K2	Grot_01G006250
Gpan_01G006260	K2	Grot_01G006260
Gpan_01G006270	K2	Grot_01G006270
Gpan_01G006280	K2	Grot_01G006280
Gpan_01G006290	K2	Grot_01G006290
Gpan_01G006300	K2	Grot_01G006300
Gpan_01G006310	K2	Grot_01G006310
Gpan_01G006320	K2	Grot_01G006320
Gpan_01G006330	K2	Grot_01G006330
Gpan_01G006340	K2	Grot_01G006340
Gpan_01G006350	K2	Grot_01G006350
Gpan_01G006360	K2	Grot_01G006360
Gpan_01G006370	K2	Grot_01G006370
Gpan_01G006380	K2	Grot_01G006380
Gpan_01G006390	K2	Grot_01G006390
Gpan_01G006400	K2	Grot_01G006400
Gpan_01G006410	K2	Grot_01G006410
Gpan_01G006420	K2	Grot_01G006420
Gpan_01G006430	K2	Grot_01G006430
Gpan_01G006440	K2	Grot_01G006440
Gpan_01G006450	K2	Grot_01G006450
Gpan_01G006460	K2	Grot_01G006460
Gpan_01G006470	K2	Grot_01G006470
Gpan_01G006480	K2	Grot_01G006480
Gpan_01G006490	K2	Grot_01G006490
Gpan_01G006500	K2	Grot_01G006500
Gpan_01G006510	K2	Grot_01G006510
Gpan_01G006520	K2	Grot_01G006520
Gpan_01G006530	K2	Grot_01G006530
Gpan_01G006540	K2	Grot_01G006540
Gpan_01G006550	K2	Grot_01G006550
Gpan_01G006560	K2	Grot_01G006560
Gpan_01G006570	K2	Grot_01G006570
Gpan_01G006580	K2	Grot_01G006580
Gpan_01G006590	K2	Grot_01G006590
Gpan_01G006600	K2	Grot_01G006600
Gpan_01G006610	K2	Grot_01G006610
Gpan_01G006620	K2	Grot_01G006620
Gpan_01G006640	K2	Grot_01G006640
Gpan_01G006650	K2	Grot_01G006650
Gpan_01G006660	K2	Grot_01G006660
Gpan_01G006670	K2	Grot_01G006670
Gpan_01G006680	K2	Grot_01G006680
Gpan_01G006690	K2	Grot_01G006690
Gpan_01G006700	K2	Grot_01G006700
Gpan_01G006710	K2	Grot_01G006710
Gpan_01G006720	K2	Grot_01G006720
Gpan_01G006730	K2	Grot_01G006730
Gpan_01G006740	K2	Grot_01G006740
Gpan_01G006760	K2	Grot_01G006760
Gpan_01G006770	K2	Grot_01G006770
Gpan_01G006780	K2	Grot_01G006780
Gpan_01G006790	K2	Grot_01G006790
Gpan_01G006800	K2	Grot_01G006800
Gpan_01G006810	K2	Grot_01G006810
Gpan_01G006820	K2	Grot_01G006820
Gpan_01G006830	K2	Grot_01G006830
Gpan_01G006840	K2	Grot_01G006840
Gpan_01G006850	K2	Grot_01G006850
Gpan_01G006860	K2	Grot_01G006860
Gpan_01G006870	K2	Grot_01G006870
Gpan_01G006880	K2	Grot_01G006880
Gpan_01G006890	K2	Grot_01G006890
Gpan_01G006900	K2	Grot_01G006900
Gpan_01G006910	K2	Grot_01G006910
Gpan_01G006920	K2	Grot_01G006920
Gpan_01G006930	K2	Grot_01G006930
Gpan_01G006940	K2	Grot_01G006940
Gpan_01G006950	K2	Grot_01G006950
Gpan_01G006960	K2	Grot_01G006960
Gpan_01G006970	K2	Grot_01G006970
Gpan_01G006990	K2	Grot_01G006990
Gpan_01G007000	K2	Grot_01G007000
Gpan_01G007010	K2	Grot_01G007010
Gpan_01G007020	K2	Grot_01G007020
Gpan_01G007030	K2	Grot_01G007030
Gpan_01G007040	K2	Grot_01G007040
Gpan_01G007050	K2	Grot_01G007050
Gpan_01G007060	K2	Grot_01G007060
Gpan_01G007070	K2	Grot_01G007070
Gpan_01G007080	K2	Grot_01G007080
Gpan_01G007090	K2	Grot_01G007090
Gpan_01G007100	K2	Grot_01G007100
Gpan_01G007110	K2	Grot_01G007110
Gpan_01G007120	K2	Grot_01G007120
Gpan_01G007140	K2	Grot_01G007140
Gpan_01G007150	K2	Grot_01G007150
Gpan_01G007160	K2	Grot_01G007160
Gpan_01G007170	K2	Grot_01G007170
Gpan_01G007180	K2	Grot_01G007180
Gpan_01G007190	K2	Grot_01G007190
Gpan_01G007200	K2	Grot_01G007200
Gpan_01G007210	K2	Grot_01G007210
Gpan_01G007220	K2	Grot_01G007220
Gpan_01G007230	K2	Grot_01G007230
Gpan_01G007240	K2	Grot_01G007240
Gpan_01G007250	K2	Grot_01G007250
Gpan_01G007260	K2	Grot_01G007260
Gpan_01G007270	K2	Grot_01G007270
Gpan_01G007280	K2	Grot_01G007280
Gpan_01G007290	K2	Grot_01G007290
Gpan_01G007300	K2	Grot_01G007300
Gpan_01G007310	K2	Grot_01G007310
Gpan_01G007320	K2	Grot_01G007320
Gpan_01G007330	K2	Grot_01G007330
Gpan_01G007340	K2	Grot_01G007340
Gpan_01G007350	K2	Grot_01G007350
Gpan_01G007360	K2	Grot_01G007360
Gpan_01G007370	K2	Grot_01G007370
Gpan_01G007380	K2	Grot_01G007380
Gpan_01G007390	K2	Grot_01G007390
Gpan_01G007400	K2	Grot_01G007400
Gpan_01G007410	K2	Grot_01G007410
Gpan_01G007420	K2	Grot_01G007420
Gpan_01G007430	K2	Grot_01G007430
Gpan_01G007440	K2	Grot_01G007440
Gpan_01G007450	K2	Grot_01G007450
Gpan_01G007460	K2	Grot_01G007460
Gpan_01G007470	K2	Grot_01G007470
Gpan_01G007480	K2	Grot_01G007480
Gpan_01G007490	K2	Grot_01G007490
Gpan_01G007500	K2	Grot_01G007500
Gpan_01G007510	K2	Grot_01G007510
Gpan_01G007520	K2	Grot_01G007520
Gpan_01G007530	K2	Grot_01G007530
Gpan_01G007540	K2	Grot_01G007540
Gpan_01G007550	K2	Grot_01G007550
Gpan_01G007560	K2	Grot_01G007560
Gpan_01G007570	K2	Grot_01G007570
Gpan_01G007580	K2	Grot_01G007580
Gpan_01G007590	K2	Grot_01G007590
Gpan_01G007600	K2	Grot_01G007600
Gpan_01G007610	K2	Grot_01G007610
Gpan_01G007620	K2	Grot_01G007620
Gpan_01G007630	K2	Grot_01G007630
Gpan_01G007640	K2	Grot_01G007640
Gpan_01G007650	K2	Grot_01G007650
Gpan_01G007660	K2	Grot_01G007660
Gpan_01G007670	K2	Grot_01G007670
Gpan_01G007680	K2	Grot_01G007680
Gpan_01G007690	K2	Grot_01G007690
Gpan_01G007700	K2	Grot_01G007700
Gpan_01G007710	K2	Grot_01G007710
Gpan_01G007720	K2	Grot_01G007720
Gpan_01G007730	K2	Grot_01G007730
Gpan_01G007740	K2	Grot_01G007740
Gpan_01G007750	K2	Grot_01G007750
Gpan_01G007760	K2	Grot_01G007760
Gpan_01G007770	K2	Grot_01G007770
Gpan_01G007780	K2	Grot_01G007780
Gpan_01G007790	K2	Grot_01G007790
Gpan_01G007800	K2	Grot_01G007800
Gpan_01G007810	K2	Grot_01G007810
Gpan_01G007820	K2	Grot_01G007820
Gpan_01G007830	K2	Grot_01G007830
Gpan_01G007840	K2	Grot_01G007840
Gpan_01G007850	K2	Grot_01G007850
Gpan_01G007860	K2	Grot_01G007860
Gpan_01G007870	K2	Grot_01G007870
Gpan_01G007880	K2	Grot_01G007880
Gpan_01G007890	K2	Grot_01G007890
Gpan_01G007900	K2	Grot_01G007900
Gpan_01G007910	K2	Grot_01G007910
Gpan_01G007920	K2	Grot_01G007920
Gpan_01G007930	K2	Grot_01G007930
Gpan_01G007940	K2	Grot_01G007940
Gpan_01G007950	K2	Grot_01G007950
Gpan_01G007960	K2	Grot_01G007960
Gpan_01G007970	K2	Grot_01G007970
Gpan_01G007980	K2	Grot_01G007980
Gpan_01G007990	K2	Grot_01G007990
Gpan_01G008000	K2	Grot_01G008000
Gpan_01G008010	K2	Grot_01G008010
Gpan_01G008030	K2	Grot_01G008030
Gpan_01G008040	K2	Grot_01G008040
Gpan_01G008050	K2	Grot_01G008050
Gpan_01G008060	K2	Grot_01G008060
Gpan_01G008070	K2	Grot_01G008070
Gpan_01G008080	K2	Grot_01G008080
Gpan_01G008090	K2	Grot_01G008090
Gpan_01G008100	K2	Grot_01G008100
Gpan_01G008110	K2	Grot_01G008110
Gpan_01G008120	K2	Grot_01G008120
Gpan_01G008130	K2	Grot_01G008130
Gpan_01G008140	K2	Grot_01G008140
Gpan_01G008150	K2	Grot_01G008150
Gpan_01G008160	K2	Grot_01G008160
Gpan_01G008170	K2	Grot_01G008170
Gpan_01G008180	K2	Grot_01G008180
Gpan_01G008190	K2	Grot_01G008190
Gpan_01G008200	K2	Grot_01G008200
Gpan_01G008210	K2	Grot_01G008210
Gpan_01G008220	K2	Grot_01G008220
Gpan_01G008230	K2	Grot_01G008230
Gpan_01G008240	K2	Grot_01G008240
Gpan_01G008250	K2	Grot_01G008250
Gpan_01G008260	K2	Grot_01G008260
Gpan_01G008270	K2	Grot_01G008270
Gpan_01G008280	K2	Grot_01G008280
Gpan_01G008290	K2	Grot_01G008290
Gpan_01G008300	K2	Grot_01G008300
Gpan_01G008310	K2	Grot_01G008310
Gpan_01G008320	K2	Grot_01G008320
Gpan_01G008330	K2	Grot_01G008330
Gpan_01G008340	K2	Grot_01G008340
Gpan_01G008350	K2	Grot_01G008350
Gpan_01G008360	K2	Grot_01G008360
Gpan_01G008370	K2	Grot_01G008370
Gpan_01G008380	K2	Grot_01G008380
Gpan_01G008390	K2	Grot_01G008390
Gpan_01G008400	K2	Grot_01G008400
Gpan_01G008410	K2	Grot_01G008410
Gpan_01G008420	K2	Grot_01G008420
Gpan_01G008430	K2	Grot_01G008430
Gpan_01G008440	K2	Grot_01G008440
Gpan_01G008450	K2	Grot_01G008450
Gpan_01G008470	K2	Grot_01G008470
Gpan_01G008480	K2	Grot_01G008480
Gpan_01G008490	K2	Grot_01G008490
Gpan_01G008500	K2	Grot_01G008500
Gpan_01G008510	K2	Grot_01G008510
Gpan_01G008520	K2	Grot_01G008520
Gpan_01G008530	K2	Grot_01G008530
Gpan_01G008540	K2	Grot_01G008540
Gpan_01G008550	K2	Grot_01G008550
Gpan_01G008560	K2	Grot_01G008560
Gpan_01G008570	K2	Grot_01G008570
Gpan_01G008580	K2	Grot_01G008580
Gpan_01G008590	K2	Grot_01G008590
Gpan_01G008600	K2	Grot_01G008600
Gpan_01G008610	K2	Grot_01G008610
Gpan_01G008620	K2	Grot_01G008620
Gpan_01G008630	K2	Grot_01G008630
Gpan_01G008640	K2	Grot_01G008640
Gpan_01G008650	K2	Grot_01G008650
Gpan_01G008660	K2	Grot_01G008660
Gpan_01G008670	K2	Grot_01G008670
Gpan_01G008680	K2	Grot_01G008680
Gpan_01G008690	K2	Grot_01G008690
Gpan_01G008700	K2	Grot_01G008700
Gpan_01G008710	K2	Grot_01G008710
Gpan_01G008720	K2	Grot_01G008720
Gpan_01G008730	K2	Grot_01G008730
Gpan_01G008740	K2	Grot_01G008740
Gpan_01G008750	K2	Grot_01G008750
Gpan_01G008760	K2	Grot_01G008760
Gpan_01G008770	K2	Grot_01G008770
Gpan_01G008780	K2	Grot_01G008780
Gpan_01G008790	K2	Grot_01G008790
Gpan_01G008800	K2	Grot_01G008800
Gpan_01G008810	K2	Grot_01G008810
Gpan_01G008830	K2	Grot_01G008830
Gpan_01G008840	K2	Grot_01G008840
Gpan_01G008850	K2	Grot_01G008850
Gpan_01G008860	K2	Grot_01G008860
Gpan_01G008870	K2	Grot_01G008870
Gpan_01G008880	K2	Grot_01G008880
Gpan_01G008890	K2	Grot_01G008890
Gpan_01G008900	K2	Grot_01G008900
Gpan_01G008910	K2	Grot_01G008910
Gpan_01G008920	K2	Grot_01G008920
Gpan_01G008930	K2	Grot_01G008930
Gpan_01G008940	K2	Grot_01G008940
Gpan_01G008950	K2	Grot_01G008950
Gpan_01G008960	K2	Grot_01G008960
Gpan_01G008970	K2	Grot_01G008970
Gpan_01G008980	K2	Grot_01G008980
Gpan_01G008990	K2	Grot_01G008990
Gpan_01G009000	K2	Grot_01G009000
Gpan_01G009010	K2	Grot_01G009010
Gpan_01G009020	K2	Grot_01G009020
Gpan_01G009030	K2	Grot_01G009030
Gpan_01G009040	K2	Grot_01G009040
Gpan_01G009050	K2	Grot_01G009050
Gpan_01G009060	K2	Grot_01G009060
Gpan_01G009070	K2	Grot_01G009070
Gpan_01G009080	K2	Grot_01G009080
Gpan_01G009090	K2	Grot_01G009090
Gpan_01G009100	K2	Grot_01G009100
Gpan_01G009110	K2	Grot_01G009110
Gpan_01G009120	K2	Grot_01G009120
Gpan_01G009130	K2	Grot_01G009130
Gpan_01G009140	K2	Grot_01G009140
Gpan_01G009150	K2	Grot_01G009150
Gpan_01G009160	K2	Grot_01G009160
Gpan_01G009170	K2	Grot_01G009170
Gpan_01G009180	K2	Grot_01G009180
Gpan_01G009190	K2	Grot_01G009190
Gpan_01G009200	K2	Grot_01G009200
Gpan_01G009210	K2	Grot_01G009210
Gpan_01G009220	K2	Grot_01G009220
Gpan_01G009230	K2	Grot_01G009230
Gpan_01G009240	K2	Grot_01G009240
Gpan_01G009250	K2	Grot_01G009250
Gpan_01G009260	K2	Grot_01G009260
Gpan_01G009270	K2	Grot_01G009270
Gpan_01G009280	K2	Grot_01G009280
Gpan_01G009290	K2	Grot_01G009290
Gpan_01G009300	K2	Grot_01G009300
Gpan_01G009310	K2	Grot_01G009310
Gpan_01G009320	K2	Grot_01G009320
Gpan_01G009330	K2	Grot_01G009330
Gpan_01G009340	K2	Grot_01G009340
Gpan_01G009350	K2	Grot_01G009350
Gpan_01G009360	K2	Grot_01G009360
Gpan_01G009370	K2	Grot_01G009370
Gpan_01G009380	K2	Grot_01G009380
Gpan_01G009390	K2	Grot_01G009390
Gpan_01G009400	K2	Grot_01G009400
Gpan_01G009410	K2	Grot_01G009410
Gpan_01G009420	K2	Grot_01G009420
Gpan_01G009430	K2	Grot_01G009430
Gpan_01G009440	K2	Grot_01G009440
Gpan_01G009450	K2	Grot_01G009450
Gpan_01G009460	K2	Grot_01G009460
Gpan_01G009470	K2	Grot_01G009470
Gpan_01G009480	K2	Grot_01G009480
Gpan_01G009490	K2	Grot_01G009490
Gpan_01G009500	K2	Grot_01G009500
Gpan_01G009510	K2	Grot_01G009510
Gpan_01G009520	K2	Grot_01G009520
Gpan_01G009530	K2	Grot_01G009530
Gpan_01G009540	K2	Grot_01G009540
Gpan_01G009550	K2	Grot_01G009550
Gpan_01G009560	K2	Grot_01G009560
Gpan_01G009570	K2	Grot_01G009570
Gpan_01G009580	K2	Grot_01G009580
Gpan_01G009590	K2	Grot_01G009590
Gpan_01G009600	K2	Grot_01G009600
Gpan_01G009610	K2	Grot_01G009610
Gpan_01G009620	K2	Grot_01G009620
Gpan_01G009630	K2	Grot_01G009630
Gpan_01G009640	K2	Grot_01G009640
Gpan_01G009650	K2	Grot_01G009650
Gpan_01G009660	K2	Grot_01G009660
Gpan_01G009670	K2	Grot_01G009670
Gpan_01G009680	K2	Grot_01G009680
Gpan_01G009690	K2	Grot_01G009690
Gpan_01G009700	K2	Grot_01G009700
Gpan_01G009720	K2	Grot_01G009720
Gpan_01G009730	K2	Grot_01G009730
Gpan_01G009740	K2	Grot_01G009740
Gpan_01G009750	K2	Grot_01G009750
Gpan_01G009760	K2	Grot_01G009760
Gpan_01G009770	K2	Grot_01G009770
Gpan_01G009780	K2	Grot_01G009780
Gpan_01G009790	K2	Grot_01G009790
Gpan_01G009800	K2	Grot_01G009800
Gpan_01G009810	K2	Grot_01G009810
Gpan_01G009820	K2	Grot_01G009820
Gpan_01G009830	K2	Grot_01G009830
Gpan_01G009840	K2	Grot_01G009840
Gpan_01G009850	K2	Grot_01G009850
Gpan_01G009860	K2	Grot_01G009860
Gpan_01G009870	K2	Grot_01G009870
Gpan_01G009880	K2	Grot_01G009880
Gpan_01G009890	K2	Grot_01G009890
Gpan_01G009900	K2	Grot_01G009900
Gpan_01G009910	K2	Grot_01G009910
Gpan_01G009920	K2	Grot_01G009920
Gpan_01G009930	K2	Grot_01G009930
Gpan_01G009940	K2	Grot_01G009940
Gpan_01G009950	K2	Grot_01G009950
Gpan_01G009960	K2	Grot_01G009960
Gpan_01G009970	K2	Grot_01G009970
Gpan_01G009980	K2	Grot_01G009980
Gpan_01G009990	K2	Grot_01G009990
Gpan_01G010000	K2	Grot_01G010000
Gpan_01G010010	K2	Grot_01G010010
Gpan_01G010020	K2	Grot_01G010020
Gpan_01G010030	K2	Grot_01G010030
Gpan_01G010040	K2	Grot_01G010040
Gpan_01G010050	K2	Grot_01G010050
Gpan_01G010060	K2	Grot_01G010060
Gpan_01G010070	K2	Grot_01G010070
Gpan_01G010080	K2	Grot_01G010080
Gpan_01G010090	K2	Grot_01G010090
Gpan_01G010110	K2	Grot_01G010110
Gpan_01G010120	K2	Grot_01G010120
Gpan_01G010130	K2	Grot_01G010130
Gpan_01G010140	K2	Grot_01G010140
Gpan_01G010150	K2	Grot_01G010150
Gpan_01G010160	K2	Grot_01G010160
Gpan_01G010170	K2	Grot_01G010170
Gpan_01G010180	K2	Grot_01G010180
Gpan_01G010190	K2	Grot_01G010190
Gpan_01G010200	K2	Grot_01G010200
Gpan_01G010210	K2	Grot_01G010210
Gpan_01G010220	K2	Grot_01G010220
Gpan_01G010230	K2	Grot_01G010230
Gpan_01G010240	K2	Grot_01G010240
Gpan_01G010250	K2	Grot_01G010250
Gpan_01G010260	K2	Grot_01G010260
Gpan_01G010270	K2	Grot_01G010270
Gpan_01G010280	K2	Grot_01G010280
Gpan_01G010290	K2	Grot_01G010290
Gpan_01G010300	K2	Grot_01G010300
Gpan_01G010310	K2	Grot_01G010310
Gpan_01G010320	K2	Grot_01G010320
Gpan_01G010330	K2	Grot_01G010330
Gpan_01G010340	K2	Grot_01G010340
Gpan_01G010350	K2	Grot_01G010350
Gpan_01G010360	K2	Grot_01G010360
Gpan_01G010370	K2	Grot_01G010370
Gpan_01G010380	K2	Grot_01G010380
Gpan_01G010390	K2	Grot_01G010390
Gpan_01G010400	K2	Grot_01G010400
Gpan_01G010410	K2	Grot_01G010410
Gpan_01G010420	K2	Grot_01G010420
Gpan_01G010430	K2	Grot_01G010430
Gpan_01G010440	K2	Grot_01G010440
Gpan_01G010450	K2	Grot_01G010450
Gpan_01G010460	K2	Grot_01G010460
Gpan_01G010470	K2	Grot_01G010470
Gpan_01G010480	K2	Grot_01G010480
Gpan_01G010490	K2	Grot_01G010490
Gpan_01G010500	K2	Grot_01G010500
Gpan_01G010510	K2	Grot_01G010510
Gpan_01G010520	K2	Grot_01G010520
Gpan_01G010530	K2	Grot_01G010530
Gpan_01G010540	K2	Grot_01G010540
Gpan_01G010550	K2	Grot_01G010550
Gpan_01G010560	K2	Grot_01G010560
Gpan_01G010570	K2	Grot_01G010570
Gpan_01G010580	K2	Grot_01G010580
Gpan_01G010590	K2	Grot_01G010590
Gpan_01G010600	K2	Grot_01G010600
Gpan_01G010610	K2	Grot_01G010610
Gpan_01G010620	K2	Grot_01G010620
Gpan_01G010630	K2	Grot_01G010630
Gpan_01G010640	K2	Grot_01G010640
Gpan_01G010650	K2	Grot_01G010650
Gpan_01G010660	K2	Grot_01G010660
Gpan_01G010670	K2	Grot_01G010670
Gpan_01G010680	K2	Grot_01G010680
Gpan_01G010690	K2	Grot_01G010690
Gpan_01G010700	K2	Grot_01G010700
Gpan_01G010710	K2	Grot_01G010710
Gpan_01G010720	K2	Grot_01G010720
Gpan_01G010730	K2	Grot_01G010730
Gpan_01G010740	K2	Grot_01G010740
Gpan_01G010750	K2	Grot_01G010750
Gpan_01G010760	K2	Grot_01G010760
Gpan_01G010770	K2	Grot_01G010770
Gpan_01G010780	K2	Grot_01G010780
Gpan_01G010790	K2	Grot_01G010790
Gpan_01G010800	K2	Grot_01G010800
Gpan_01G010810	K2	Grot_01G010810
Gpan_01G010820	K2	Grot_01G010820
Gpan_01G010830	K2	Grot_01G010830
Gpan_01G010840	K2	Grot_01G010840
Gpan_01G010860	K2	Grot_01G010860
Gpan_01G010870	K2	Grot_01G010870
Gpan_01G010880	K2	Grot_01G010880
Gpan_01G010890	K2	Grot_01G010890
Gpan_01G010900	K2	Grot_01G010900
Gpan_01G010910	K2	Grot_01G010910
Gpan_01G010920	K2	Grot_01G010920
Gpan_01G010930	K2	Grot_01G010930
Gpan_01G010940	K2	Grot_01G010940
Gpan_01G010950	K2	Grot_01G010950
Gpan_01G010960	K2	Grot_01G010960
Gpan_01G010970	K2	Grot_01G010970
Gpan_01G010980	K2	Grot_01G010980
Gpan_01G010990	K2	Grot_01G010990
Gpan_01G011000	K2	Grot_01G011000
Gpan_01G011010	K2	Grot_01G011010
Gpan_01G011040	K2	Grot_01G011040
Gpan_01G011050	K2	Grot_01G011050
Gpan_01G011060	K2	Grot_01G011060
Gpan_01G011070	K2	Grot_01G011070
Gpan_01G011080	K2	Grot_01G011080
Gpan_01G011090	K2	Grot_01G011090
Gpan_01G011100	K2	Grot_01G011100
Gpan_01G011110	K2	Grot_01G011110
Gpan_01G011120	K2	Grot_01G011120
Gpan_01G011130	K2	Grot_01G011130
Gpan_01G011140	K2	Grot_01G011140
Gpan_01G011150	K2	Grot_01G011150
Gpan_01G011160	K2	Grot_01G011160
Gpan_01G011170	K2	Grot_01G011170
Gpan_01G011180	K2	Grot_01G011180
Gpan_01G011190	K2	Grot_01G011190
Gpan_01G011200	K2	Grot_01G011200
Gpan_01G011220	K2	Grot_01G011220
Gpan_01G011230	K2	Grot_01G011230
Gpan_01G011240	K2	Grot_01G011240
Gpan_01G011250	K2	Grot_01G011250
Gpan_01G011260	K2	Grot_01G011260
Gpan_01G011270	K2	Grot_01G011270
Gpan_01G011280	K2	Grot_01G011280
Gpan_01G011290	K2	Grot_01G011290
Gpan_01G011300	K2	Grot_01G011300
Gpan_01G011310	K2	Grot_01G011310
Gpan_01G011320	K2	Grot_01G011320
Gpan_01G011340	K2	Grot_01G011340
Gpan_01G011350	K2	Grot_01G011350
Gpan_01G011360	K2	Grot_01G011360
Gpan_01G011370	K2	Grot_01G011370
Gpan_01G011380	K2	Grot_01G011380
Gpan_01G011390	K2	Grot_01G011390
Gpan_01G011400	K2	Grot_01G011400
Gpan_01G011410	K2	Grot_01G011410
Gpan_01G011420	K2	Grot_01G011420
Gpan_01G011430	K2	Grot_01G011430
Gpan_01G011440	K2	Grot_01G011440
Gpan_01G011450	K2	Grot_01G011450
Gpan_01G011460	K2	Grot_01G011460
Gpan_01G011470	K2	Grot_01G011470
Gpan_01G011480	K2	Grot_01G011480
Gpan_01G011490	K2	Grot_01G011490
Gpan_01G011500	K2	Grot_01G011500
Gpan_01G011510	K2	Grot_01G011510
Gpan_01G011520	K2	Grot_01G011520
Gpan_01G011530	K2	Grot_01G011530
Gpan_01G011540	K2	Grot_01G011540
Gpan_01G011550	K2	Grot_01G011550
Gpan_01G011560	K2	Grot_01G011560
Gpan_01G011570	K2	Grot_01G011570
Gpan_01G011580	K2	Grot_01G011580
Gpan_01G011590	K2	Grot_01G011590
Gpan_01G011600	K2	Grot_01G011600
Gpan_01G011610	K2	Grot_01G011610
Gpan_01G011620	K2	Grot_01G011620
Gpan_01G011630	K2	Grot_01G011630
Gpan_01G011640	K2	Grot_01G011640
Gpan_01G011650	K2	Grot_01G011650
Gpan_01G011660	K2	Grot_01G011660
Gpan_01G011670	K2	Grot_01G011670
Gpan_01G011680	K2	Grot_01G011680
Gpan_01G011690	K2	Grot_01G011690
Gpan_01G011700	K2	Grot_01G011700
Gpan_01G011710	K2	Grot_01G011710
Gpan_01G011720	K2	Grot_01G011720
Gpan_01G011730	K2	Grot_01G011730
Gpan_01G011740	K2	Grot_01G011740
Gpan_01G011750	K2	Grot_01G011750
Gpan_01G011760	K2	Grot_01G011760
Gpan_01G011770	K2	Grot_01G011770
Gpan_01G011780	K2	Grot_01G011780
Gpan_01G011790	K2	Grot_01G011790
Gpan_01G011800	K2	Grot_01G011800
Gpan_01G011810	K2	Grot_01G011810
Gpan_01G011820	K2	Grot_01G011820
Gpan_01G011830	K2	Grot_01G011830
Gpan_01G011840	K2	Grot_01G011840
Gpan_01G011850	K2	Grot_01G011850
Gpan_01G011860	K2	Grot_01G011860
Gpan_01G011870	K2	Grot_01G011870
Gpan_01G011880	K2	Grot_01G011880
Gpan_01G011890	K2	Grot_01G011890
Gpan_01G011900	K2	Grot_01G011900
Gpan_01G011910	K2	Grot_01G011910
Gpan_01G011920	K2	Grot_01G011920
Gpan_01G011930	K2	Grot_01G011930
Gpan_01G011940	K2	Grot_01G011940
Gpan_01G011950	K2	Grot_01G011950
Gpan_01G011960	K2	Grot_01G011960
Gpan_01G011970	K2	Grot_01G011970
Gpan_01G011980	K2	Grot_01G011980
Gpan_01G011990	K2	Grot_01G011990
Gpan_01G012000	K2	Grot_01G012000
Gpan_01G012010	K2	Grot_01G012010
Gpan_01G012020	K2	Grot_01G012020
Gpan_01G012030	K2	Grot_01G012030
Gpan_01G012040	K2	Grot_01G012040
Gpan_01G012050	K2	Grot_01G012050
Gpan_01G012060	K2	Grot_01G012060
Gpan_01G012070	K2	Grot_01G012070
Gpan_01G012080	K2	Grot_01G012080
Gpan_01G012090	K2	Grot_01G012090
Gpan_01G012100	K2	Grot_01G012100
Gpan_01G012110	K2	Grot_01G012110
Gpan_01G012120	K2	Grot_01G012120
Gpan_01G012130	K2	Grot_01G012130
Gpan_01G012140	K2	Grot_01G012140
Gpan_01G012150	K2	Grot_01G012150
Gpan_01G012160	K2	Grot_01G012160
Gpan_01G012170	K2	Grot_01G012170
Gpan_01G012180	K2	Grot_01G012180
Gpan_01G012190	K2	Grot_01G012190
Gpan_01G012200	K2	Grot_01G012200
Gpan_01G012210	K2	Grot_01G012210
Gpan_01G012220	K2	Grot_01G012220
Gpan_01G012230	K2	Grot_01G012230
Gpan_01G012240	K2	Grot_01G012240
Gpan_01G012250	K2	Grot_01G012250
Gpan_01G012260	K2	Grot_01G012260
Gpan_01G012270	K2	Grot_01G012270
Gpan_01G012280	K2	Grot_01G012280
Gpan_01G012290	K2	Grot_01G012290
Gpan_01G012300	K2	Grot_01G012300
Gpan_01G012310	K2	Grot_01G012310
Gpan_01G012320	K2	Grot_01G012320
Gpan_01G012330	K2	Grot_01G012330
Gpan_01G012340	K2	Grot_01G012340
Gpan_01G012350	K2	Grot_01G012350
Gpan_01G012360	K2	Grot_01G012360
Gpan_01G012370	K2	Grot_01G012370
Gpan_01G012380	K2	Grot_01G012380
Gpan_01G012390	K2	Grot_01G012390
Gpan_01G012400	K2	Grot_01G012400
Gpan_01G012410	K2	Grot_01G012410
Gpan_01G012420	K2	Grot_01G012420
Gpan_01G012430	K2	Grot_01G012430
Gpan_01G012440	K2	Grot_01G012440
Gpan_01G012450	K2	Grot_01G012450
Gpan_01G012460	K2	Grot_01G012460
Gpan_01G012470	K2	Grot_01G012470
Gpan_01G012480	K2	Grot_01G012480
Gpan_01G012490	K2	Grot_01G012490
Gpan_01G012500	K2	Grot_01G012500
Gpan_01G012510	K2	Grot_01G012510
Gpan_01G012520	K2	Grot_01G012520
Gpan_01G012530	K2	Grot_01G012530
Gpan_01G012540	K2	Grot_01G012540
Gpan_01G012550	K2	Grot_01G012550
Gpan_01G012560	K2	Grot_01G012560
Gpan_01G012570	K2	Grot_01G012570
Gpan_01G012580	K2	Grot_01G012580
Gpan_01G012590	K2	Grot_01G012590
Gpan_01G012600	K2	Grot_01G012600
Gpan_01G012610	K2	Grot_01G012610
Gpan_01G012620	K2	Grot_01G012620
Gpan_01G012630	K2	Grot_01G012630
Gpan_01G012640	K2	Grot_01G012640
Gpan_01G012650	K2	Grot_01G012650
Gpan_01G012660	K2	Grot_01G012660
Gpan_01G012670	K2	Grot_01G012670
Gpan_01G012680	K2	Grot_01G012680
Gpan_01G012690	K2	Grot_01G012690
Gpan_01G012700	K2	Grot_01G012700
Gpan_01G012720	K2	Grot_01G012720
Gpan_01G012730	K2	Grot_01G012730
Gpan_01G012740	K2	Grot_01G012740
Gpan_01G012750	K2	Grot_01G012750
Gpan_01G012760	K2	Grot_01G012760
Gpan_01G012770	K2	Grot_01G012770
Gpan_01G012780	K2	Grot_01G012780
Gpan_01G012790	K2	Grot_01G012790
Gpan_01G012800	K2	Grot_01G012800
Gpan_01G012810	K2	Grot_01G012810
Gpan_01G012820	K2	Grot_01G012820
Gpan_01G012830	K2	Grot_01G012830
Gpan_01G012840	K2	Grot_01G012840
Gpan_01G012850	K2	Grot_01G012850
Gpan_01G012860	K2	Grot_01G012860
Gpan_01G012870	K2	Grot_01G012870
Gpan_01G012880	K2	Grot_01G012880
Gpan_01G012890	K2	Grot_01G012890
Gpan_01G012900	K2	Grot_01G012900
Gpan_01G012910	K2	Grot_01G012910
Gpan_01G012920	K2	Grot_01G012920
Gpan_01G012930	K2	Grot_01G012930
Gpan_01G012940	K2	Grot_01G012940
Gpan_01G012950	K2	Grot_01G012950
Gpan_01G012960	K2	Grot_01G012960
Gpan_01G012970	K2	Grot_01G012970
Gpan_01G012980	K2	Grot_01G012980
Gpan_01G012990	K2	Grot_01G012990
Gpan_01G013000	K2	Grot_01G013000
Gpan_01G013010	K2	Grot_01G013010
Gpan_01G013020	K2	Grot_01G013020
Gpan_01G013030	K2	Grot_01G013030
Gpan_01G013040	K2	Grot_01G013040
Gpan_01G013050	K2	Grot_01G013050
Gpan_01G013060	K2	Grot_01G013060
Gpan_01G013070	K2	Grot_01G013070
Gpan_01G013080	K2	Grot_01G013080
Gpan_01G013090	K2	Grot_01G013090
Gpan_01G013100	K2	Grot_01G013100
Gpan_01G013110	K2	Grot_01G013110
Gpan_01G013120	K2	Grot_01G013120
Gpan_01G013130	K2	Grot_01G013130
Gpan_01G013140	K2	Grot_01G013140
Gpan_01G013150	K2	Grot_01G013150
Gpan_01G013160	K2	Grot_01G013160
Gpan_01G013170	K2	Grot_01G013170
Gpan_01G013180	K2	Grot_01G013180
Gpan_01G013200	K2	Grot_01G013200
Gpan_01G013210	K2	Grot_01G013210
Gpan_01G013220	K2	Grot_01G013220
Gpan_01G013230	K2	Grot_01G013230
Gpan_01G013240	K2	Grot_01G013240
Gpan_01G013250	K2	Grot_01G013250
Gpan_01G013260	K2	Grot_01G013260
Gpan_01G013270	K2	Grot_01G013270
Gpan_01G013280	K2	Grot_01G013280
Gpan_01G013290	K2	Grot_01G013290
Gpan_01G013300	K2	Grot_01G013300
Gpan_01G013310	K2	Grot_01G013310
Gpan_01G013320	K2	Grot_01G013320
Gpan_01G013330	K2	Grot_01G013330
Gpan_01G013340	K2	Grot_01G013340
Gpan_01G013350	K2	Grot_01G013350
Gpan_01G013360	K2	Grot_01G013360
Gpan_01G013370	K2	Grot_01G013370
Gpan_01G013380	K2	Grot_01G013380
Gpan_01G013390	K2	Grot_01G013390
Gpan_01G013400	K2	Grot_01G013400
Gpan_01G013410	K2	Grot_01G013410
Gpan_01G013420	K2	Grot_01G013420
Gpan_01G013430	K2	Grot_01G013430
Gpan_01G013440	K2	Grot_01G013440
Gpan_01G013450	K2	Grot_01G013450
Gpan_01G013460	K2	Grot_01G013460
Gpan_01G013470	K2	Grot_01G013470
Gpan_01G013480	K2	Grot_01G013480
Gpan_01G013490	K2	Grot_01G013490
Gpan_01G013500	K2	Grot_01G013500
Gpan_01G013510	K2	Grot_01G013510
Gpan_01G013520	K2	Grot_01G013520
Gpan_01G013530	K2	Grot_01G013530
Gpan_01G013540	K2	Grot_01G013540
Gpan_01G013550	K2	Grot_01G013550
Gpan_01G013560	K2	Grot_01G013560
Gpan_01G013570	K2	Grot_01G013570
Gpan_01G013580	K2	Grot_01G013580
Gpan_01G013590	K2	Grot_01G013590
Gpan_01G013600	K2	Grot_01G013600
Gpan_01G013610	K2	Grot_01G013610
Gpan_01G013620	K2	Grot_01G013620
Gpan_01G013630	K2	Grot_01G013630
Gpan_01G013640	K2	Grot_01G013640
Gpan_01G013650	K2	Grot_01G013650
Gpan_01G013660	K2	Grot_01G013660
Gpan_01G013670	K2	Grot_01G013670
Gpan_01G013680	K2	Grot_01G013680
Gpan_01G013690	K2	Grot_01G013690
Gpan_01G013700	K2	Grot_01G013700
Gpan_01G013710	K2	Grot_01G013710
Gpan_01G013720	K2	Grot_01G013720
Gpan_01G013730	K2	Grot_01G013730
Gpan_01G013740	K2	Grot_01G013740
Gpan_01G013750	K2	Grot_01G013750
Gpan_01G013760	K2	Grot_01G013760
Gpan_01G013770	K2	Grot_01G013770
Gpan_01G013780	K2	Grot_01G013780
Gpan_01G013790	K2	Grot_01G013790
Gpan_01G013800	K2	Grot_01G013800
Gpan_01G013810	K2	Grot_01G013810
Gpan_01G013820	K2	Grot_01G013820
Gpan_01G013830	K2	Grot_01G013830
Gpan_01G013840	K2	Grot_01G013840
Gpan_01G013850	K2	Grot_01G013850
Gpan_01G013860	K2	Grot_01G013860
Gpan_01G013870	K2	Grot_01G013870
Gpan_01G013880	K2	Grot_01G013880
Gpan_01G013890	K2	Grot_01G013890
Gpan_01G013900	K2	Grot_01G013900
Gpan_01G013910	K2	Grot_01G013910
Gpan_01G013920	K2	Grot_01G013920
Gpan_01G013930	K2	Grot_01G013930
Gpan_01G013950	K2	Grot_01G013950
Gpan_01G013960	K2	Grot_01G013960
Gpan_01G013970	K2	Grot_01G013970
Gpan_01G013980	K2	Grot_01G013980
Gpan_01G014000	K2	Grot_01G014000
Gpan_01G014010	K2	Grot_01G014010
Gpan_01G014020	K2	Grot_01G014020
Gpan_01G014030	K2	Grot_01G014030
Gpan_01G014040	K2	Grot_01G014040
Gpan_01G014050	K2	Grot_01G014050
Gpan_01G014060	K2	Grot_01G014060
Gpan_01G014070	K2	Grot_01G014070
Gpan_01G014080	K2	Grot_01G014080
Gpan_01G014100	K2	Grot_01G014100
Gpan_01G014110	K2	Grot_01G014110
Gpan_01G014120	K2	Grot_01G014120
Gpan_01G014130	K2	Grot_01G014130
Gpan_01G014140	K2	Grot_01G014140
Gpan_01G014150	K2	Grot_01G014150
Gpan_01G014160	K2	Grot_01G014160
Gpan_01G014170	K2	Grot_01G014170
Gpan_01G014190	K2	Grot_01G014190
Gpan_01G014200	K2	Grot_01G014200
Gpan_01G014210	K2	Grot_01G014210
Gpan_01G014220	K2	Grot_01G014220
Gpan_01G014230	K2	Grot_01G014230
Gpan_01G014240	K2	Grot_01G014240
Gpan_01G014250	K2	Grot_01G014250
Gpan_01G014260	K2	Grot_01G014260
Gpan_01G014270	K2	Grot_01G014270
Gpan_01G014280	K2	Grot_01G014280
Gpan_01G014290	K2	Grot_01G014290
Gpan_01G014300	K2	Grot_01G014300
Gpan_01G014310	K2	Grot_01G014310
Gpan_01G014320	K2	Grot_01G014320
Gpan_01G014330	K2	Grot_01G014330
Gpan_01G014340	K2	Grot_01G014340
Gpan_01G014350	K2	Grot_01G014350
Gpan_01G014360	K2	Grot_01G014360
Gpan_01G014370	K2	Grot_01G014370
Gpan_01G014380	K2	Grot_01G014380
Gpan_01G014390	K2	Grot_01G014390
Gpan_01G014400	K2	Grot_01G014400
Gpan_01G014410	K2	Grot_01G014410
Gpan_01G014420	K2	Grot_01G014420
Gpan_01G014430	K2	Grot_01G014430
Gpan_01G014440	K2	Grot_01G014440
Gpan_01G014450	K2	Grot_01G014450
Gpan_01G014460	K2	Grot_01G014460
Gpan_01G014470	K2	Grot_01G014470
Gpan_01G014480	K2	Grot_01G014480
Gpan_01G014490	K2	Grot_01G014490
Gpan_01G014500	K2	Grot_01G014500
Gpan_01G014510	K2	Grot_01G014510
Gpan_01G014520	K2	Grot_01G014520
Gpan_01G014530	K2	Grot_01G014530
Gpan_01G014540	K2	Grot_01G014540
Gpan_01G014550	K2	Grot_01G014550
Gpan_01G014560	K2	Grot_01G014560
Gpan_01G014570	K2	Grot_01G014570
Gpan_01G014580	K2	Grot_01G014580
Gpan_01G014590	K2	Grot_01G014590
Gpan_01G014600	K2	Grot_01G014600
Gpan_01G014610	K2	Grot_01G014610
Gpan_01G014620	K2	Grot_01G014620
Gpan_01G014630	K2	Grot_01G014630
Gpan_01G014640	K2	Grot_01G014640
Gpan_01G014650	K2	Grot_01G014650
Gpan_01G014660	K2	Grot_01G014660
Gpan_01G014670	K2	Grot_01G014670
Gpan_01G014680	K2	Grot_01G014680
Gpan_01G014690	K2	Grot_01G014690
Gpan_01G014700	K2	Grot_01G014700
Gpan_01G014710	K2	Grot_01G014710
Gpan_01G014720	K2	Grot_01G014720
Gpan_01G014730	K2	Grot_01G014730
Gpan_01G014740	K2	Grot_01G014740
Gpan_01G014750	K2	Grot_01G014750
Gpan_01G014760	K2	Grot_01G014760
Gpan_01G014770	K2	Grot_01G014770
Gpan_01G014780	K2	Grot_01G014780
Gpan_01G014790	K2	Grot_01G014790
Gpan_01G014800	K2	Grot_01G014800
Gpan_01G014810	K2	Grot_01G014810
Gpan_01G014820	K2	Grot_01G014820
Gpan_01G014830	K2	Grot_01G014830
Gpan_01G014840	K2	Grot_01G014840
Gpan_01G014860	K2	Grot_01G014860
Gpan_01G014870	K2	Grot_01G014870
Gpan_01G014880	K2	Grot_01G014880
Gpan_01G014890	K2	Grot_01G014890
Gpan_01G014900	K2	Grot_01G014900
Gpan_01G014910	K2	Grot_01G014910
Gpan_01G014920	K2	Grot_01G014920
Gpan_01G014930	K2	Grot_01G014930
Gpan_01G014940	K2	Grot_01G014940
Gpan_01G014950	K2	Grot_01G014950
Gpan_01G014960	K2	Grot_01G014960
Gpan_01G014970	K2	Grot_01G014970
Gpan_01G014980	K2	Grot_01G014980
Gpan_01G014990	K2	Grot_01G014990
Gpan_01G015000	K2	Grot_01G015000
Gpan_01G015010	K2	Grot_01G015010
Gpan_01G015020	K2	Grot_01G015020
Gpan_01G015040	K2	Grot_01G015040
Gpan_01G015050	K2	Grot_01G015050
Gpan_01G015070	K2	Grot_01G015070
Gpan_01G015080	K2	Grot_01G015080
Gpan_01G015090	K2	Grot_01G015090
Gpan_01G015100	K2	Grot_01G015100
Gpan_01G015110	K2	Grot_01G015110
Gpan_01G015120	K2	Grot_01G015120
Gpan_01G015130	K2	Grot_01G015130
Gpan_01G015140	K2	Grot_01G015140
Gpan_01G015150	K2	Grot_01G015150
Gpan_01G015160	K2	Grot_01G015160
Gpan_01G015170	K2	Grot_01G015170
Gpan_01G015180	K2	Grot_01G015180
Gpan_01G015190	K2	Grot_01G015190
Gpan_01G015200	K2	Grot_01G015200
Gpan_01G015210	K2	Grot_01G015210
Gpan_01G015220	K2	Grot_01G015220
Gpan_01G015230	K2	Grot_01G015230
Gpan_01G015240	K2	Grot_01G015240
Gpan_01G015250	K2	Grot_01G015250
Gpan_01G015260	K2	Grot_01G015260
Gpan_01G015270	K2	Grot_01G015270
Gpan_01G015280	K2	Grot_01G015280
Gpan_01G015300	K2	Grot_01G015300
Gpan_01G015310	K2	Grot_01G015310
Gpan_01G015320	K2	Grot_01G015320
Gpan_01G015330	K2	Grot_01G015330
Gpan_01G015340	K2	Grot_01G015340
Gpan_01G015350	K2	Grot_01G015350
Gpan_01G015360	K2	Grot_01G015360
Gpan_01G015370	K2	Grot_01G015370
Gpan_01G015380	K2	Grot_01G015380
Gpan_01G015390	K2	Grot_01G015390
Gpan_01G015400	K2	Grot_01G015400
Gpan_01G015410	K2	Grot_01G015410
Gpan_01G015420	K2	Grot_01G015420
Gpan_01G015430	K2	Grot_01G015430
Gpan_01G015440	K2	Grot_01G015440
Gpan_01G015450	K2	Grot_01G015450
Gpan_01G015460	K2	Grot_01G015460
Gpan_01G015470	K2	Grot_01G015470
Gpan_01G015480	K2	Grot_01G015480
Gpan_01G015490	K2	Grot_01G015490
Gpan_01G015500	K2	Grot_01G015500
Gpan_01G015510	K2	Grot_01G015510
Gpan_01G015520	K2	Grot_01G015520
Gpan_01G015530	K2	Grot_01G015530
Gpan_01G015540	K2	Grot_01G015540
Gpan_01G015550	K2	Grot_01G015550
Gpan_01G015560	K2	Grot_01G015560
Gpan_01G015570	K2	Grot_01G015570
Gpan_01G015580	K2	Grot_01G015580
Gpan_01G015590	K2	Grot_01G015590
Gpan_01G015600	K2	Grot_01G015600
Gpan_01G015610	K2	Grot_01G015610
Gpan_01G015620	K2	Grot_01G015620
Gpan_01G015630	K2	Grot_01G015630
Gpan_01G015640	K2	Grot_01G015640
Gpan_01G015650	K2	Grot_01G015650
Gpan_01G015660	K2	Grot_01G015660
Gpan_01G015670	K2	Grot_01G015670
Gpan_01G015680	K2	Grot_01G015680
Gpan_01G015690	K2	Grot_01G015690
Gpan_01G015700	K2	Grot_01G015700
Gpan_01G015720	K2	Grot_01G015720
Gpan_01G015730	K2	Grot_01G015730
Gpan_01G015740	K2	Grot_01G015740
Gpan_01G015750	K2	Grot_01G015750
Gpan_01G015760	K2	Grot_01G015760
Gpan_01G015770	K2	Grot_01G015770
Gpan_01G015780	K2	Grot_01G015780
Gpan_01G015790	K2	Grot_01G015790
Gpan_01G015800	K2	Grot_01G015800
Gpan_01G015820	K2	Grot_01G015820
Gpan_01G015830	K2	Grot_01G015830
Gpan_01G015840	K2	Grot_01G015840
Gpan_01G015850	K2	Grot_01G015850
Gpan_01G015860	K2	Grot_01G015860
Gpan_01G015870	K2	Grot_01G015870
Gpan_01G015880	K2	Grot_01G015880
Gpan_01G015890	K2	Grot_01G015890
Gpan_01G015900	K2	Grot_01G015900
Gpan_01G015910	K2	Grot_01G015910
Gpan_01G015920	K2	Grot_01G015920
Gpan_01G015930	K2	Grot_01G015930
Gpan_01G015940	K2	Grot_01G015940
Gpan_01G015950	K2	Grot_01G015950
Gpan_01G015960	K2	Grot_01G015960
Gpan_01G015970	K2	Grot_01G015970
Gpan_01G015980	K2	Grot_01G015980
Gpan_01G015990	K2	Grot_01G015990
Gpan_01G016000	K2	Grot_01G016000
Gpan_01G016010	K2	Grot_01G016010
Gpan_01G016020	K2	Grot_01G016020
Gpan_01G016030	K2	Grot_01G016030
Gpan_01G016040	K2	Grot_01G016040
Gpan_01G016050	K2	Grot_01G016050
Gpan_01G016060	K2	Grot_01G016060
Gpan_01G016070	K2	Grot_01G016070
Gpan_01G016080	K2	Grot_01G016080
Gpan_01G016090	K2	Grot_01G016090
Gpan_01G016100	K2	Grot_01G016100
Gpan_01G016110	K2	Grot_01G016110
Gpan_01G016120	K2	Grot_01G016120
Gpan_01G016130	K2	Grot_01G016130
Gpan_01G016140	K2	Grot_01G016140
Gpan_01G016150	K2	Grot_01G016150
Gpan_01G016160	K2	Grot_01G016160
Gpan_01G016170	K2	Grot_01G016170
Gpan_01G016180	K2	Grot_01G016180
Gpan_01G016190	K2	Grot_01G016190
Gpan_01G016200	K2	Grot_01G016200
Gpan_01G016210	K2	Grot_01G016210
Gpan_01G016220	K2	Grot_01G016220
Gpan_01G016230	K2	Grot_01G016230
Gpan_01G016240	K2	Grot_01G016240
Gpan_01G016250	K2	Grot_01G016250
Gpan_01G016260	K2	Grot_01G016260
Gpan_01G016280	K2	Grot_01G016280
Gpan_01G016290	K2	Grot_01G016290
Gpan_01G016300	K2	Grot_01G016300
Gpan_01G016310	K2	Grot_01G016310
Gpan_01G016320	K2	Grot_01G016320
Gpan_01G016330	K2	Grot_01G016330
Gpan_01G016340	K2	Grot_01G016340
Gpan_01G016350	K2	Grot_01G016350
Gpan_01G016360	K2	Grot_01G016360
Gpan_01G016370	K2	Grot_01G016370
Gpan_01G016380	K2	Grot_01G016380
Gpan_01G016390	K2	Grot_01G016390
Gpan_01G016400	K2	Grot_01G016400
Gpan_01G016410	K2	Grot_01G016410
Gpan_01G016420	K2	Grot_01G016420
Gpan_01G016430	K2	Grot_01G016430
Gpan_01G016440	K2	Grot_01G016440
Gpan_01G016450	K2	Grot_01G016450
Gpan_01G016460	K2	Grot_01G016460
Gpan_01G016470	K2	Grot_01G016470
Gpan_01G016480	K2	Grot_01G016480
Gpan_01G016490	K2	Grot_01G016490
Gpan_01G016500	K2	Grot_01G016500
Gpan_01G016510	K2	Grot_01G016510
Gpan_01G016520	K2	Grot_01G016520
Gpan_01G016530	K2	Grot_01G016530
Gpan_01G016540	K2	Grot_01G016540
Gpan_01G016550	K2	Grot_01G016550
Gpan_01G016560	K2	Grot_01G016560
Gpan_01G016570	K2	Grot_01G016570
Gpan_01G016580	K2	Grot_01G016580
Gpan_01G016590	K2	Grot_01G016590
Gpan_01G016600	K2	Grot_01G016600
Gpan_01G016610	K2	Grot_01G016610
Gpan_01G016620	K2	Grot_01G016620
Gpan_01G016630	K2	Grot_01G016630
Gpan_01G016640	K2	Grot_01G016640
Gpan_01G016650	K2	Grot_01G016650
Gpan_01G016660	K2	Grot_01G016660
Gpan_01G016670	K2	Grot_01G016670
Gpan_01G016680	K2	Grot_01G016680
Gpan_01G016690	K2	Grot_01G016690
Gpan_01G016700	K2	Grot_01G016700
Gpan_01G016710	K2	Grot_01G016710
Gpan_01G016720	K2	Grot_01G016720
Gpan_01G016730	K2	Grot_01G016730
Gpan_01G016750	K2	Grot_01G016750
Gpan_01G016760	K2	Grot_01G016760
Gpan_01G016770	K2	Grot_01G016770
Gpan_01G016780	K2	Grot_01G016780
Gpan_01G016790	K2	Grot_01G016790
Gpan_01G016800	K2	Grot_01G016800
Gpan_01G016810	K2	Grot_01G016810
Gpan_01G016820	K2	Grot_01G016820
Gpan_01G016830	K2	Grot_01G016830
Gpan_01G016840	K2	Grot_01G016840
Gpan_01G016850	K2	Grot_01G016850
Gpan_01G016860	K2	Grot_01G016860
Gpan_01G016870	K2	Grot_01G016870
Gpan_01G016880	K2	Grot_01G016880
Gpan_01G016890	K2	Grot_01G016890
Gpan_01G016900	K2	Grot_01G016900
Gpan_01G016910	K2	Grot_01G016910
Gpan_01G016920	K2	Grot_01G016920
Gpan_01G016930	K2	Grot_01G016930
Gpan_01G016940	K2	Grot_01G016940
Gpan_01G016960	K2	Grot_01G016960
Gpan_01G016970	K2	Grot_01G016970
Gpan_01G016980	K2	Grot_01G016980
Gpan_01G016990	K2	Grot_01G016990
Gpan_01G017000	K2	Grot_01G017000
Gpan_01G017010	K2	Grot_01G017010
Gpan_01G017020	K2	Grot_01G017020
Gpan_01G017030	K2	Grot_01G017030
Gpan_01G017040	K2	Grot_01G017040
Gpan_01G017050	K2	Grot_01G017050
Gpan_01G017060	K2	Grot_01G017060
Gpan_01G017070	K2	Grot_01G017070
Gpan_01G017080	K2	Grot_01G017080
Gpan_01G017090	K2	Grot_01G017090
Gpan_01G017100	K2	Grot_01G017100
Gpan_01G017110	K2	Grot_01G017110
Gpan_01G017120	K2	Grot_01G017120
Gpan_01G017130	K2	Grot_01G017130
Gpan_01G017140	K2	Grot_01G017140
Gpan_01G017150	K2	Grot_01G017150
Gpan_01G017160	K2	Grot_01G017160
Gpan_01G017170	K2	Grot_01G017170
Gpan_01G017180	K2	Grot_01G017180
Gpan_01G017190	K2	Grot_01G017190
Gpan_01G017200	K2	Grot_01G017200
Gpan_01G017210	K2	Grot_01G017210
Gpan_01G017220	K2	Grot_01G017220
Gpan_01G017230	K2	Grot_01G017230
Gpan_01G017240	K2	Grot_01G017240
Gpan_01G017250	K2	Grot_01G017250
Gpan_01G017260	K2	Grot_01G017260
Gpan_01G017270	K2	Grot_01G017270
Gpan_01G017280	K2	Grot_01G017280
Gpan_01G017290	K2	Grot_01G017290
Gpan_01G017300	K2	Grot_01G017300
Gpan_01G017310	K2	Grot_01G017310
Gpan_01G017320	K2	Grot_01G017320
Gpan_01G017330	K2	Grot_01G017330
Gpan_01G017340	K2	Grot_01G017340
Gpan_01G017350	K2	Grot_01G017350
Gpan_01G017370	K2	Grot_01G017370
Gpan_01G017380	K2	Grot_01G017380
Gpan_01G017390	K2	Grot_01G017390
Gpan_01G017400	K2	Grot_01G017400
Gpan_01G017410	K2	Grot_01G017410
Gpan_01G017420	K2	Grot_01G017420
Gpan_01G017430	K2	Grot_01G017430
Gpan_01G017440	K2	Grot_01G017440
Gpan_01G017450	K2	Grot_01G017450
Gpan_01G017460	K2	Grot_01G017460
Gpan_01G017470	K2	Grot_01G017470
Gpan_01G017480	K2	Grot_01G017480
Gpan_01G017490	K2	Grot_01G017490
Gpan_01G017510	K2	Grot_01G017510
Gpan_01G017520	K2	Grot_01G017520
Gpan_01G017530	K2	Grot_01G017530
Gpan_01G017540	K2	Grot_01G017540
Gpan_01G017550	K2	Grot_01G017550
Gpan_01G017560	K2	Grot_01G017560
Gpan_01G017570	K2	Grot_01G017570
Gpan_01G017580	K2	Grot_01G017580
Gpan_01G017590	K2	Grot_01G017590
Gpan_01G017600	K2	Grot_01G017600
Gpan_01G017610	K2	Grot_01G017610
Gpan_01G017620	K2	Grot_01G017620
Gpan_01G017630	K2	Grot_01G017630
Gpan_01G017640	K2	Grot_01G017640
Gpan_01G017650	K2	Grot_01G017650
Gpan_01G017660	K2	Grot_01G017660
Gpan_01G017670	K2	Grot_01G017670
Gpan_01G017680	K2	Grot_01G017680
Gpan_01G017690	K2	Grot_01G017690
Gpan_01G017700	K2	Grot_01G017700
Gpan_01G017710	K2	Grot_01G017710
Gpan_01G017720	K2	Grot_01G017720
Gpan_01G017730	K2	Grot_01G017730
Gpan_01G017740	K2	Grot_01G017740
Gpan_01G017750	K2	Grot_01G017750
Gpan_01G017760	K2	Grot_01G017760
Gpan_01G017770	K2	Grot_01G017770
Gpan_01G017780	K2	Grot_01G017780
Gpan_01G017790	K2	Grot_01G017790
Gpan_01G017800	K2	Grot_01G017800
Gpan_01G017810	K2	Grot_01G017810
Gpan_01G017820	K2	Grot_01G017820
Gpan_01G017830	K2	Grot_01G017830
Gpan_01G017840	K2	Grot_01G017840
Gpan_01G017850	K2	Grot_01G017850
Gpan_01G017860	K2	Grot_01G017860
Gpan_01G017870	K2	Grot_01G017870
Gpan_01G017880	K2	Grot_01G017880
Gpan_01G017890	K2	Grot_01G017890
Gpan_01G017900	K2	Grot_01G017900
Gpan_01G017910	K2	Grot_01G017910
Gpan_01G017920	K2	Grot_01G017920
Gpan_01G017930	K2	Grot_01G017930
Gpan_01G017940	K2	Grot_01G017940
Gpan_01G017950	K2	Grot_01G017950
Gpan_01G017960	K2	Grot_01G017960
Gpan_01G017970	K2	Grot_01G017970
Gpan_01G017980	K2	Grot_01G017980
Gpan_01G017990	K2	Grot_01G017990
Gpan_01G018000	K2	Grot_01G018000
Gpan_01G018010	K2	Grot_01G018010
Gpan_01G018020	K2	Grot_01G018020
Gpan_01G018030	K2	Grot_01G018030
Gpan_01G018040	K2	Grot_01G018040
Gpan_01G018050	K2	Grot_01G018050
Gpan_01G018060	K2	Grot_01G018060
Gpan_01G018070	K2	Grot_01G018070
Gpan_01G018080	K2	Grot_01G018080
Gpan_01G018090	K2	Grot_01G018090
Gpan_01G018100	K2	Grot_01G018100
Gpan_01G018110	K2	Grot_01G018110
Gpan_01G018120	K2	Grot_01G018120
Gpan_01G018130	K2	Grot_01G018130
Gpan_01G018140	K2	Grot_01G018140
Gpan_01G018150	K2	Grot_01G018150
Gpan_01G018160	K2	Grot_01G018160
Gpan_01G018170	K2	Grot_01G018170
Gpan_01G018180	K2	Grot_01G018180
Gpan_01G018190	K2	Grot_01G018190
Gpan_01G018200	K2	Grot_01G018200
Gpan_01G018210	K2	Grot_01G018210
Gpan_01G018220	K2	Grot_01G018220
Gpan_01G018230	K2	Grot_01G018230
Gpan_01G018240	K2	Grot_01G018240
Gpan_01G018250	K2	Grot_01G018250
Gpan_01G018260	K2	Grot_01G018260
Gpan_01G018270	K2	Grot_01G018270
Gpan_01G018280	K2	Grot_01G018280
Gpan_01G018290	K2	Grot_01G018290
Gpan_01G018300	K2	Grot_01G018300
Gpan_01G018310	K2	Grot_01G018310
Gpan_01G018320	K2	Grot_01G018320
Gpan_01G018330	K2	Grot_01G018330
Gpan_01G018340	K2	Grot_01G018340
Gpan_01G018350	K2	Grot_01G018350
Gpan_01G018360	K2	Grot_01G018360
Gpan_01G018370	K2	Grot_01G018370
Gpan_01G018380	K2	Grot_01G018380
Gpan_01G018390	K2	Grot_01G018390
Gpan_01G018400	K2	Grot_01G018400
Gpan_01G018410	K2	Grot_01G018410
Gpan_01G018420	K2	Grot_01G018420
Gpan_01G018430	K2	Grot_01G018430
Gpan_01G018440	K2	Grot_01G018440
Gpan_01G018450	K2	Grot_01G018450
Gpan_01G018460	K2	Grot_01G018460
Gpan_01G018470	K2	Grot_01G018470
Gpan_01G018480	K2	Grot_01G018480
Gpan_01G018490	K2	Grot_01G018490
Gpan_01G018500	K2	Grot_01G018500
Gpan_01G018510	K2	Grot_01G018510
Gpan_01G018520	K2	Grot_01G018520
Gpan_01G018530	K2	Grot_01G018530
Gpan_01G018540	K2	Grot_01G018540
Gpan_01G018550	K2	Grot_01G018550
Gpan_01G018560	K2	Grot_01G018560
Gpan_01G018570	K2	Grot_01G018570
Gpan_01G018580	K2	Grot_01G018580
Gpan_01G018590	K2	Grot_01G018590
Gpan_01G018600	K2	Grot_01G018600
Gpan_01G018610	K2	Grot_01G018610
Gpan_01G018620	K2	Grot_01G018620
Gpan_01G018630	K2	Grot_01G018630
Gpan_01G018640	K2	Grot_01G018640
Gpan_01G018650	K2	Grot_01G018650
Gpan_01G018660	K2	Grot_01G018660
Gpan_01G018670	K2	Grot_01G018670
Gpan_01G018680	K2	Grot_01G018680
Gpan_01G018690	K2	Grot_01G018690
Gpan_01G018700	K2	Grot_01G018700
Gpan_01G018710	K2	Grot_01G018710
Gpan_01G018720	K2	Grot_01G018720
Gpan_01G018730	K2	Grot_01G018730
Gpan_01G018740	K2	Grot_01G018740
Gpan_01G018750	K2	Grot_01G018750
Gpan_01G018760	K2	Grot_01G018760
Gpan_01G018770	K2	Grot_01G018770
Gpan_01G018780	K2	Grot_01G018780
Gpan_01G018790	K2	Grot_01G018790
Gpan_01G018800	K2	Grot_01G018800
Gpan_01G018810	K2	Grot_01G018810
Gpan_01G018820	K2	Grot_01G018820
Gpan_01G018830	K2	Grot_01G018830
Gpan_01G018840	K2	Grot_01G018840
Gpan_01G018850	K2	Grot_01G018850
Gpan_01G018860	K2	Grot_01G018860
Gpan_01G018870	K2	Grot_01G018870
Gpan_01G018880	K2	Grot_01G018880
Gpan_01G018890	K2	Grot_01G018890
Gpan_01G018900	K2	Grot_01G018900
Gpan_01G018910	K2	Grot_01G018910
Gpan_01G018920	K2	Grot_01G018920
Gpan_01G018930	K2	Grot_01G018930
Gpan_01G018940	K2	Grot_01G018940
Gpan_01G018950	K2	Grot_01G018950
Gpan_01G018960	K2	Grot_01G018960
Gpan_01G018970	K2	Grot_01G018970
Gpan_01G018980	K2	Grot_01G018980
Gpan_01G018990	K2	Grot_01G018990
Gpan_01G019000	K2	Grot_01G019000
Gpan_01G019010	K2	Grot_01G019010
Gpan_01G019020	K2	Grot_01G019020
Gpan_01G019030	K2	Grot_01G019030
Gpan_01G019040	K2	Grot_01G019040
Gpan_01G019050	K2	Grot_01G019050
Gpan_01G019060	K2	Grot_01G019060
Gpan_01G019070	K2	Grot_01G019070
Gpan_01G019080	K2	Grot_01G019080
Gpan_01G019090	K2	Grot_01G019090
Gpan_01G019100	K2	Grot_01G019100
Gpan_01G019110	K2	Grot_01G019110
Gpan_01G019120	K2	Grot_01G019120
Gpan_01G019130	K2	Grot_01G019130
Gpan_01G019140	K2	Grot_01G019140
Gpan_01G019150	K2	Grot_01G019150
Gpan_01G019160	K2	Grot_01G019160
Gpan_01G019170	K2	Grot_01G019170
Gpan_01G019180	K2	Grot_01G019180
Gpan_01G019190	K2	Grot_01G019190
Gpan_01G019200	K2	Grot_01G019200
Gpan_01G019210	K2	Grot_01G019210
Gpan_01G019220	K2	Grot_01G019220
Gpan_01G019230	K2	Grot_01G019230
Gpan_01G019240	K2	Grot_01G019240
Gpan_01G019250	K2	Grot_01G019250
Gpan_01G019270	K2	Grot_01G019270
Gpan_01G019280	K2	Grot_01G019280
Gpan_01G019290	K2	Grot_01G019290
Gpan_01G019300	K2	Grot_01G019300
Gpan_01G019310	K2	Grot_01G019310
Gpan_01G019320	K2	Grot_01G019320
Gpan_01G019330	K2	Grot_01G019330
Gpan_01G019340	K2	Grot_01G019340
Gpan_01G019350	K2	Grot_01G019350
Gpan_01G019360	K2	Grot_01G019360
Gpan_01G019380	K2	Grot_01G019380
Gpan_01G019390	K2	Grot_01G019390
Gpan_01G019400	K2	Grot_01G019400
Gpan_01G019410	K2	Grot_01G019410
Gpan_01G019420	K2	Grot_01G019420
Gpan_01G019430	K2	Grot_01G019430
Gpan_01G019440	K2	Grot_01G019440
Gpan_01G019450	K2	Grot_01G019450
Gpan_01G019460	K2	Grot_01G019460
Gpan_01G019470	K2	Grot_01G019470
Gpan_01G019480	K2	Grot_01G019480
Gpan_01G019490	K2	Grot_01G019490
Gpan_01G019500	K2	Grot_01G019500
Gpan_01G019510	K2	Grot_01G019510
Gpan_01G019520	K2	Grot_01G019520
Gpan_01G019530	K2	Grot_01G019530
Gpan_01G019540	K2	Grot_01G019540
Gpan_01G019550	K2	Grot_01G019550
Gpan_01G019560	K2	Grot_01G019560
Gpan_01G019570	K2	Grot_01G019570
Gpan_01G019580	K2	Grot_01G019580
Gpan_01G019590	K2	Grot_01G019590
Gpan_01G019600	K2	Grot_01G019600
Gpan_01G019610	K2	Grot_01G019610
Gpan_01G019620	K2	Grot_01G019620
Gpan_01G019630	K2	Grot_01G019630
Gpan_01G019640	K2	Grot_01G019640
Gpan_01G019650	K2	Grot_01G019650
Gpan_01G019660	K2	Grot_01G019660
Gpan_01G019670	K2	Grot_01G019670
Gpan_01G019680	K2	Grot_01G019680
Gpan_01G019690	K2	Grot_01G019690
Gpan_01G019700	K2	Grot_01G019700
Gpan_01G019710	K2	Grot_01G019710
Gpan_01G019720	K2	Grot_01G019720
Gpan_01G019730	K2	Grot_01G019730
Gpan_01G019740	K2	Grot_01G019740
Gpan_01G019750	K2	Grot_01G019750
Gpan_01G019760	K2	Grot_01G019760
Gpan_01G019770	K2	Grot_01G019770
Gpan_01G019780	K2	Grot_01G019780
Gpan_01G019790	K2	Grot_01G019790
Gpan_01G019800	K2	Grot_01G019800
Gpan_01G019810	K2	Grot_01G019810
Gpan_01G019820	K2	Grot_01G019820
Gpan_01G019830	K2	Grot_01G019830
Gpan_01G019840	K2	Grot_01G019840
Gpan_01G019850	K2	Grot_01G019850
Gpan_01G019860	K2	Grot_01G019860
Gpan_01G019870	K2	Grot_01G019870
Gpan_01G019880	K2	Grot_01G019880
Gpan_01G019890	K2	Grot_01G019890
Gpan_01G019900	K2	Grot_01G019900
Gpan_01G019910	K2	Grot_01G019910
Gpan_01G019920	K2	Grot_01G019920
Gpan_01G019930	K2	Grot_01G019930
Gpan_01G019940	K2	Grot_01G019940
Gpan_01G019960	K2	Grot_01G019960
Gpan_01G019970	K2	Grot_01G019970
Gpan_01G019980	K2	Grot_01G019980
Gpan_01G019990	K2	Grot_01G019990
Gpan_01G020000	K2	Grot_01G020000
Gpan_01G020010	K2	Grot_01G020010
Gpan_01G020020	K2	Grot_01G020020
Gpan_01G020030	K2	Grot_01G020030
Gpan_01G020040	K2	Grot_01G020040
Gpan_01G020050	K2	Grot_01G020050
Gpan_01G020060	K2	Grot_01G020060
Gpan_01G020070	K2	Grot_01G020070
Gpan_01G020080	K2	Grot_01G020080
Gpan_01G020090	K2	Grot_01G020090
Gpan_01G020100	K2	Grot_01G020100
Gpan_01G020110	K2	Grot_01G020110
Gpan_01G020120	K2	Grot_01G020120
Gpan_01G020130	K2	Grot_01G020130
Gpan_01G020140	K2	Grot_01G020140
Gpan_01G020150	K2	Grot_01G020150
Gpan_01G020160	K2	Grot_01G020160
Gpan_01G020170	K2	Grot_01G020170
Gpan_01G020180	K2	Grot_01G020180
Gpan_01G020190	K2	Grot_01G020190
Gpan_01G020200	K2	Grot_01G020200
Gpan_01G020210	K2	Grot_01G020210
Gpan_01G020220	K2	Grot_01G020220
Gpan_01G020230	K2	Grot_01G020230
Gpan_01G020240	K2	Grot_01G020240
Gpan_01G020250	K2	Grot_01G020250
Gpan_01G020260	K2	Grot_01G020260
Gpan_01G020270	K2	Grot_01G020270
Gpan_01G020290	K2	Grot_01G020290
Gpan_01G020300	K2	Grot_01G020300
Gpan_01G020310	K2	Grot_01G020310
Gpan_01G020320	K2	Grot_01G020320
Gpan_01G020330	K2	Grot_01G020330
Gpan_01G020340	K2	Grot_01G020340
Gpan_01G020350	K2	Grot_01G020350
Gpan_01G020360	K2	Grot_01G020360
Gpan_01G020370	K2	Grot_01G020370
Gpan_01G020380	K2	Grot_01G020380
[truncated: 65,809 more rows]

## Sheet: S4
Table S4 The gene PAVs in different diploid cottons
GeneID_Pan-genome	D5-502	D5-4	D5-8	D3	D8	D1-35	D1-5	D2-1	D10	D2-2	D11	D9	D7	D4	D6	E1	K2	G2	B1	F1	A1	A2
Gpan_01G000070	1	1	1	1	1	1	1	1	1	1	1	1	1	1	1	1	1	1	1	1	1	1
Gpan_01G000100	1	1	1	1	1	1	1	1	1	1	1	1	1	1	1	1	1	1	1	1	1	1
Gpan_01G000140	1	1	1	1	1	1	1	1	1	1	1	1	1	1	1	1	1	1	1	1	1	1
Gpan_01G000170	1	1	1	1	1	1	1	1	1	1	1	1	1	1	1	1	1	1	1	1	1	1
Gpan_01G000200	1	1	1	1	1	1	1	1	1	1	1	1	1	1	1	1	1	1	1	1	1	1
Gpan_01G000220	1	1	1	1	1	1	1	1	1	1	1	1	1	1	1	1	1	1	1	1	1	1
Gpan_01G000230	1	1	1	1	1	1	1	1	1	1	1	1	1	1	1	1	1	1	1	1	1	1
Gpan_01G000290	1	1	1	1	1	1	1	1	1	1	1	1	1	1	1	1	1	1	1	1	1	1
Gpan_01G000300	1	1	1	1	1	1	1	1	1	1	1	1	1	1	1	1	1	1	1	1	1	1
Gpan_01G000340	1	1	1	1	1	1	1	1	1	1	1	1	1	1	1	1	1	1	1	1	1	1
Gpan_01G000370	1	1	1	1	1	1	1	1	1	1	1	1	1	1	1	1	1	1	1	1	1	1
Gpan_01G000440	1	1	1	1	1	1	1	1	1	1	1	1	1	1	1	1	1	1	1	1	1	1
Gpan_01G000460	1	1	1	1	1	1	1	1	1	1	1	1	1	1	1	1	1	1	1	1	1	1
Gpan_01G000470	1	1	1	1	1	1	1	1	1	1	1	1	1	1	1	1	1	1	1	1	1	1
Gpan_01G000490	1	1	1	1	1	1	1	1	1	1	1	1	1	1	1	1	1	1	1	1	1	1
Gpan_01G000500	1	1	1	1	1	1	1	1	1	1	1	1	1	1	1	1	1	1	1	1	1	1
Gpan_01G000510	1	1	1	1	1	1	1	1	1	1	1	1	1	1	1	1	1	1	1	1	1	1
Gpan_01G000540	1	1	1	1	1	1	1	1	1	1	1	1	1	1	1	1	1	1	1	1	1	1
Gpan_01G000560	1	1	1	1	1	1	1	1	1	1	1	1	1	1	1	1	1	1	1	1	1	1
Gpan_01G000570	1	1	1	1	1	1	1	1	1	1	1	1	1	1	1	1	1	1	1	1	1	1
Gpan_01G000580	1	1	1	1	1	1	1	1	1	1	1	1	1	1	1	1	1	1	1	1	1	1
Gpan_01G000600	1	1	1	1	1	1	1	1	1	1	1	1	1	1	1	1	1	1	1	1	1	1
Gpan_01G000610	1	1	1	1	1	1	1	1	1	1	1	1	1	1	1	1	1	1	1	1	1	1
Gpan_01G000620	1	1	1	1	1	1	1	1	1	1	1	1	1	1	1	1	1	1	1	1	1	1
Gpan_01G000640	1	1	1	1	1	1	1	1	1	1	1	1	1	1	1	1	1	1	1	1	1	1
Gpan_01G000650	1	1	1	1	1	1	1	1	1	1	1	1	1	1	1	1	1	1	1	1	1	1
Gpan_01G000670	1	1	1	1	1	1	1	1	1	1	1	1	1	1	1	1	1	1	1	1	1	1
Gpan_01G000700	1	1	1	1	1	1	1	1	1	1	1	1	1	1	1	1	1	1	1	1	1	1
Gpan_01G000710	1	1	1	1	1	1	1	1	1	1	1	1	1	1	1	1	1	1	1	1	1	1
Gpan_01G000720	1	1	1	1	1	1	1	1	1	1	1	1	1	1	1	1	1	1	1	1	1	1
Gpan_01G000740	1	1	1	1	1	1	1	1	1	1	1	1	1	1	1	1	1	1	1	1	1	1
Gpan_01G000750	1	1	1	1	1	1	1	1	1	1	1	1	1	1	1	1	1	1	1	1	1	1
Gpan_01G000760	1	1	1	1	1	1	1	1	1	1	1	1	1	1	1	1	1	1	1	1	1	1
Gpan_01G000770	1	1	1	1	1	1	1	1	1	1	1	1	1	1	1	1	1	1	1	1	1	1
Gpan_01G000800	1	1	1	1	1	1	1	1	1	1	1	1	1	1	1	1	1	1	1	1	1	1
Gpan_01G000810	1	1	1	1	1	1	1	1	1	1	1	1	1	1	1	1	1	1	1	1	1	1
Gpan_01G000820	1	1	1	1	1	1	1	1	1	1	1	1	1	1	1	1	1	1	1	1	1	1
Gpan_01G000830	1	1	1	1	1	1	1	1	1	1	1	1	1	1	1	1	1	1	1	1	1	1
Gpan_01G000880	1	1	1	1	1	1	1	1	1	1	1	1	1	1	1	1	1	1	1	1	1	1
Gpan_01G000890	1	1	1	1	1	1	1	1	1	1	1	1	1	1	1	1	1	1	1	1	1	1
Gpan_01G000910	1	1	1	1	1	1	1	1	1	1	1	1	1	1	1	1	1	1	1	1	1	1
Gpan_01G000930	1	1	1	1	1	1	1	1	1	1	1	1	1	1	1	1	1	1	1	1	1	1
Gpan_01G000970	1	1	1	1	1	1	1	1	1	1	1	1	1	1	1	1	1	1	1	1	1	1
Gpan_01G000980	1	1	1	1	1	1	1	1	1	1	1	1	1	1	1	1	1	1	1	1	1	1
Gpan_01G000990	1	1	1	1	1	1	1	1	1	1	1	1	1	1	1	1	1	1	1	1	1	1
Gpan_01G001020	1	1	1	1	1	1	1	1	1	1	1	1	1	1	1	1	1	1	1	1	1	1
Gpan_01G001090	1	1	1	1	1	1	1	1	1	1	1	1	1	1	1	1	1	1	1	1	1	1
Gpan_01G001100	1	1	1	1	1	1	1	1	1	1	1	1	1	1	1	1	1	1	1	1	1	1
Gpan_01G001110	1	1	1	1	1	1	1	1	1	1	1	1	1	1	1	1	1	1	1	1	1	1
Gpan_01G001120	1	1	1	1	1	1	1	1	1	1	1	1	1	1	1	1	1	1	1	1	1	1
Gpan_01G001130	1	1	1	1	1	1	1	1	1	1	1	1	1	1	1	1	1	1	1	1	1	1
Gpan_01G001170	1	1	1	1	1	1	1	1	1	1	1	1	1	1	1	1	1	1	1	1	1	1
Gpan_01G001190	1	1	1	1	1	1	1	1	1	1	1	1	1	1	1	1	1	1	1	1	1	1
Gpan_01G001210	1	1	1	1	1	1	1	1	1	1	1	1	1	1	1	1	1	1	1	1	1	1
Gpan_01G001230	1	1	1	1	1	1	1	1	1	1	1	1	1	1	1	1	1	1	1	1	1	1
Gpan_01G001240	1	1	1	1	1	1	1	1	1	1	1	1	1	1	1	1	1	1	1	1	1	1
Gpan_01G001290	1	1	1	1	1	1	1	1	1	1	1	1	1	1	1	1	1	1	1	1	1	1
Gpan_01G001310	1	1	1	1	1	1	1	1	1	1	1	1	1	1	1	1	1	1	1	1	1	1
Gpan_01G001320	1	1	1	1	1	1	1	1	1	1	1	1	1	1	1	1	1	1	1	1	1	1
Gpan_01G001330	1	1	1	1	1	1	1	1	1	1	1	1	1	1	1	1	1	1	1	1	1	1
Gpan_01G001340	1	1	1	1	1	1	1	1	1	1	1	1	1	1	1	1	1	1	1	1	1	1
Gpan_01G001350	1	1	1	1	1	1	1	1	1	1	1	1	1	1	1	1	1	1	1	1	1	1
Gpan_01G001380	1	1	1	1	1	1	1	1	1	1	1	1	1	1	1	1	1	1	1	1	1	1
Gpan_01G001390	1	1	1	1	1	1	1	1	1	1	1	1	1	1	1	1	1	1	1	1	1	1
Gpan_01G001400	1	1	1	1	1	1	1	1	1	1	1	1	1	1	1	1	1	1	1	1	1	1
Gpan_01G001410	1	1	1	1	1	1	1	1	1	1	1	1	1	1	1	1	1	1	1	1	1	1
Gpan_01G001480	1	1	1	1	1	1	1	1	1	1	1	1	1	1	1	1	1	1	1	1	1	1
Gpan_01G001500	1	1	1	1	1	1	1	1	1	1	1	1	1	1	1	1	1	1	1	1	1	1
Gpan_01G001580	1	1	1	1	1	1	1	1	1	1	1	1	1	1	1	1	1	1	1	1	1	1
Gpan_01G001680	1	1	1	1	1	1	1	1	1	1	1	1	1	1	1	1	1	1	1	1	1	1
Gpan_01G001690	1	1	1	1	1	1	1	1	1	1	1	1	1	1	1	1	1	1	1	1	1	1
Gpan_01G001730	1	1	1	1	1	1	1	1	1	1	1	1	1	1	1	1	1	1	1	1	1	1
Gpan_01G001750	1	1	1	1	1	1	1	1	1	1	1	1	1	1	1	1	1	1	1	1	1	1
Gpan_01G001760	1	1	1	1	1	1	1	1	1	1	1	1	1	1	1	1	1	1	1	1	1	1
Gpan_01G001770	1	1	1	1	1	1	1	1	1	1	1	1	1	1	1	1	1	1	1	1	1	1
Gpan_01G001780	1	1	1	1	1	1	1	1	1	1	1	1	1	1	1	1	1	1	1	1	1	1
Gpan_01G001820	1	1	1	1	1	1	1	1	1	1	1	1	1	1	1	1	1	1	1	1	1	1
Gpan_01G001930	1	1	1	1	1	1	1	1	1	1	1	1	1	1	1	1	1	1	1	1	1	1
Gpan_01G001960	1	1	1	1	1	1	1	1	1	1	1	1	1	1	1	1	1	1	1	1	1	1
Gpan_01G001970	1	1	1	1	1	1	1	1	1	1	1	1	1	1	1	1	1	1	1	1	1	1
Gpan_01G002040	1	1	1	1	1	1	1	1	1	1	1	1	1	1	1	1	1	1	1	1	1	1
Gpan_01G002070	1	1	1	1	1	1	1	1	1	1	1	1	1	1	1	1	1	1	1	1	1	1
Gpan_01G002090	1	1	1	1	1	1	1	1	1	1	1	1	1	1	1	1	1	1	1	1	1	1
Gpan_01G002110	1	1	1	1	1	1	1	1	1	1	1	1	1	1	1	1	1	1	1	1	1	1
Gpan_01G002160	1	1	1	1	1	1	1	1	1	1	1	1	1	1	1	1	1	1	1	1	1	1
Gpan_01G002170	1	1	1	1	1	1	1	1	1	1	1	1	1	1	1	1	1	1	1	1	1	1
Gpan_01G002180	1	1	1	1	1	1	1	1	1	1	1	1	1	1	1	1	1	1	1	1	1	1
Gpan_01G002220	1	1	1	1	1	1	1	1	1	1	1	1	1	1	1	1	1	1	1	1	1	1
Gpan_01G002240	1	1	1	1	1	1	1	1	1	1	1	1	1	1	1	1	1	1	1	1	1	1
Gpan_01G002250	1	1	1	1	1	1	1	1	1	1	1	1	1	1	1	1	1	1	1	1	1	1
Gpan_01G002260	1	1	1	1	1	1	1	1	1	1	1	1	1	1	1	1	1	1	1	1	1	1
Gpan_01G002270	1	1	1	1	1	1	1	1	1	1	1	1	1	1	1	1	1	1	1	1	1	1
Gpan_01G002280	1	1	1	1	1	1	1	1	1	1	1	1	1	1	1	1	1	1	1	1	1	1
Gpan_01G002300	1	1	1	1	1	1	1	1	1	1	1	1	1	1	1	1	1	1	1	1	1	1
Gpan_01G002310	1	1	1	1	1	1	1	1	1	1	1	1	1	1	1	1	1	1	1	1	1	1
Gpan_01G002400	1	1	1	1	1	1	1	1	1	1	1	1	1	1	1	1	1	1	1	1	1	1
Gpan_01G002420	1	1	1	1	1	1	1	1	1	1	1	1	1	1	1	1	1	1	1	1	1	1
Gpan_01G002430	1	1	1	1	1	1	1	1	1	1	1	1	1	1	1	1	1	1	1	1	1	1
Gpan_01G002450	1	1	1	1	1	1	1	1	1	1	1	1	1	1	1	1	1	1	1	1	1	1
Gpan_01G002460	1	1	1	1	1	1	1	1	1	1	1	1	1	1	1	1	1	1	1	1	1	1
Gpan_01G002480	1	1	1	1	1	1	1	1	1	1	1	1	1	1	1	1	1	1	1	1	1	1
Gpan_01G002520	1	1	1	1	1	1	1	1	1	1	1	1	1	1	1	1	1	1	1	1	1	1
Gpan_01G002550	1	1	1	1	1	1	1	1	1	1	1	1	1	1	1	1	1	1	1	1	1	1
Gpan_01G002580	1	1	1	1	1	1	1	1	1	1	1	1	1	1	1	1	1	1	1	1	1	1
Gpan_01G002620	1	1	1	1	1	1	1	1	1	1	1	1	1	1	1	1	1	1	1	1	1	1
Gpan_01G002670	1	1	1	1	1	1	1	1	1	1	1	1	1	1	1	1	1	1	1	1	1	1
Gpan_01G002740	1	1	1	1	1	1	1	1	1	1	1	1	1	1	1	1	1	1	1	1	1	1
Gpan_01G002790	1	1	1	1	1	1	1	1	1	1	1	1	1	1	1	1	1	1	1	1	1	1
Gpan_01G002800	1	1	1	1	1	1	1	1	1	1	1	1	1	1	1	1	1	1	1	1	1	1
Gpan_01G002810	1	1	1	1	1	1	1	1	1	1	1	1	1	1	1	1	1	1	1	1	1	1
Gpan_01G002820	1	1	1	1	1	1	1	1	1	1	1	1	1	1	1	1	1	1	1	1	1	1
Gpan_01G002860	1	1	1	1	1	1	1	1	1	1	1	1	1	1	1	1	1	1	1	1	1	1
Gpan_01G002880	1	1	1	1	1	1	1	1	1	1	1	1	1	1	1	1	1	1	1	1	1	1
Gpan_01G002910	1	1	1	1	1	1	1	1	1	1	1	1	1	1	1	1	1	1	1	1	1	1
Gpan_01G002930	1	1	1	1	1	1	1	1	1	1	1	1	1	1	1	1	1	1	1	1	1	1
Gpan_01G002950	1	1	1	1	1	1	1	1	1	1	1	1	1	1	1	1	1	1	1	1	1	1
Gpan_01G002960	1	1	1	1	1	1	1	1	1	1	1	1	1	1	1	1	1	1	1	1	1	1
Gpan_01G002970	1	1	1	1	1	1	1	1	1	1	1	1	1	1	1	1	1	1	1	1	1	1
Gpan_01G002990	1	1	1	1	1	1	1	1	1	1	1	1	1	1	1	1	1	1	1	1	1	1
Gpan_01G003000	1	1	1	1	1	1	1	1	1	1	1	1	1	1	1	1	1	1	1	1	1	1
Gpan_01G003020	1	1	1	1	1	1	1	1	1	1	1	1	1	1	1	1	1	1	1	1	1	1
Gpan_01G003050	1	1	1	1	1	1	1	1	1	1	1	1	1	1	1	1	1	1	1	1	1	1
Gpan_01G003060	1	1	1	1	1	1	1	1	1	1	1	1	1	1	1	1	1	1	1	1	1	1
Gpan_01G003080	1	1	1	1	1	1	1	1	1	1	1	1	1	1	1	1	1	1	1	1	1	1
Gpan_01G003130	1	1	1	1	1	1	1	1	1	1	1	1	1	1	1	1	1	1	1	1	1	1
Gpan_01G003150	1	1	1	1	1	1	1	1	1	1	1	1	1	1	1	1	1	1	1	1	1	1
Gpan_01G003160	1	1	1	1	1	1	1	1	1	1	1	1	1	1	1	1	1	1	1	1	1	1
Gpan_01G003210	1	1	1	1	1	1	1	1	1	1	1	1	1	1	1	1	1	1	1	1	1	1
Gpan_01G003240	1	1	1	1	1	1	1	1	1	1	1	1	1	1	1	1	1	1	1	1	1	1
Gpan_01G003250	1	1	1	1	1	1	1	1	1	1	1	1	1	1	1	1	1	1	1	1	1	1
Gpan_01G003270	1	1	1	1	1	1	1	1	1	1	1	1	1	1	1	1	1	1	1	1	1	1
Gpan_01G003280	1	1	1	1	1	1	1	1	1	1	1	1	1	1	1	1	1	1	1	1	1	1
Gpan_01G003290	1	1	1	1	1	1	1	1	1	1	1	1	1	1	1	1	1	1	1	1	1	1
Gpan_01G003320	1	1	1	1	1	1	1	1	1	1	1	1	1	1	1	1	1	1	1	1	1	1
Gpan_01G003330	1	1	1	1	1	1	1	1	1	1	1	1	1	1	1	1	1	1	1	1	1	1
Gpan_01G003340	1	1	1	1	1	1	1	1	1	1	1	1	1	1	1	1	1	1	1	1	1	1
Gpan_01G003380	1	1	1	1	1	1	1	1	1	1	1	1	1	1	1	1	1	1	1	1	1	1
Gpan_01G003390	1	1	1	1	1	1	1	1	1	1	1	1	1	1	1	1	1	1	1	1	1	1
Gpan_01G003410	1	1	1	1	1	1	1	1	1	1	1	1	1	1	1	1	1	1	1	1	1	1
Gpan_01G003430	1	1	1	1	1	1	1	1	1	1	1	1	1	1	1	1	1	1	1	1	1	1
Gpan_01G003460	1	1	1	1	1	1	1	1	1	1	1	1	1	1	1	1	1	1	1	1	1	1
Gpan_01G003500	1	1	1	1	1	1	1	1	1	1	1	1	1	1	1	1	1	1	1	1	1	1
Gpan_01G003510	1	1	1	1	1	1	1	1	1	1	1	1	1	1	1	1	1	1	1	1	1	1
Gpan_01G003530	1	1	1	1	1	1	1	1	1	1	1	1	1	1	1	1	1	1	1	1	1	1
Gpan_01G003560	1	1	1	1	1	1	1	1	1	1	1	1	1	1	1	1	1	1	1	1	1	1
Gpan_01G003570	1	1	1	1	1	1	1	1	1	1	1	1	1	1	1	1	1	1	1	1	1	1
Gpan_01G003580	1	1	1	1	1	1	1	1	1	1	1	1	1	1	1	1	1	1	1	1	1	1
Gpan_01G003630	1	1	1	1	1	1	1	1	1	1	1	1	1	1	1	1	1	1	1	1	1	1
Gpan_01G003690	1	1	1	1	1	1	1	1	1	1	1	1	1	1	1	1	1	1	1	1	1	1
Gpan_01G003800	1	1	1	1	1	1	1	1	1	1	1	1	1	1	1	1	1	1	1	1	1	1
Gpan_01G003810	1	1	1	1	1	1	1	1	1	1	1	1	1	1	1	1	1	1	1	1	1	1
Gpan_01G003820	1	1	1	1	1	1	1	1	1	1	1	1	1	1	1	1	1	1	1	1	1	1
Gpan_01G003830	1	1	1	1	1	1	1	1	1	1	1	1	1	1	1	1	1	1	1	1	1	1
Gpan_01G003840	1	1	1	1	1	1	1	1	1	1	1	1	1	1	1	1	1	1	1	1	1	1
Gpan_01G003850	1	1	1	1	1	1	1	1	1	1	1	1	1	1	1	1	1	1	1	1	1	1
Gpan_01G003860	1	1	1	1	1	1	1	1	1	1	1	1	1	1	1	1	1	1	1	1	1	1
Gpan_01G003870	1	1	1	1	1	1	1	1	1	1	1	1	1	1	1	1	1	1	1	1	1	1
Gpan_01G003890	1	1	1	1	1	1	1	1	1	1	1	1	1	1	1	1	1	1	1	1	1	1
Gpan_01G003900	1	1	1	1	1	1	1	1	1	1	1	1	1	1	1	1	1	1	1	1	1	1
Gpan_01G003910	1	1	1	1	1	1	1	1	1	1	1	1	1	1	1	1	1	1	1	1	1	1
Gpan_01G004000	1	1	1	1	1	1	1	1	1	1	1	1	1	1	1	1	1	1	1	1	1	1
Gpan_01G004040	1	1	1	1	1	1	1	1	1	1	1	1	1	1	1	1	1	1	1	1	1	1
Gpan_01G004060	1	1	1	1	1	1	1	1	1	1	1	1	1	1	1	1	1	1	1	1	1	1
Gpan_01G004080	1	1	1	1	1	1	1	1	1	1	1	1	1	1	1	1	1	1	1	1	1	1
Gpan_01G004130	1	1	1	1	1	1	1	1	1	1	1	1	1	1	1	1	1	1	1	1	1	1
Gpan_01G004140	1	1	1	1	1	1	1	1	1	1	1	1	1	1	1	1	1	1	1	1	1	1
Gpan_01G004280	1	1	1	1	1	1	1	1	1	1	1	1	1	1	1	1	1	1	1	1	1	1
Gpan_01G004290	1	1	1	1	1	1	1	1	1	1	1	1	1	1	1	1	1	1	1	1	1	1
Gpan_01G004320	1	1	1	1	1	1	1	1	1	1	1	1	1	1	1	1	1	1	1	1	1	1
Gpan_01G004330	1	1	1	1	1	1	1	1	1	1	1	1	1	1	1	1	1	1	1	1	1	1
Gpan_01G004350	1	1	1	1	1	1	1	1	1	1	1	1	1	1	1	1	1	1	1	1	1	1
Gpan_01G004400	1	1	1	1	1	1	1	1	1	1	1	1	1	1	1	1	1	1	1	1	1	1
Gpan_01G004430	1	1	1	1	1	1	1	1	1	1	1	1	1	1	1	1	1	1	1	1	1	1
Gpan_01G004570	1	1	1	1	1	1	1	1	1	1	1	1	1	1	1	1	1	1	1	1	1	1
Gpan_01G004640	1	1	1	1	1	1	1	1	1	1	1	1	1	1	1	1	1	1	1	1	1	1
Gpan_01G004680	1	1	1	1	1	1	1	1	1	1	1	1	1	1	1	1	1	1	1	1	1	1
Gpan_01G004700	1	1	1	1	1	1	1	1	1	1	1	1	1	1	1	1	1	1	1	1	1	1
Gpan_01G004720	1	1	1	1	1	1	1	1	1	1	1	1	1	1	1	1	1	1	1	1	1	1
Gpan_01G004730	1	1	1	1	1	1	1	1	1	1	1	1	1	1	1	1	1	1	1	1	1	1
Gpan_01G004760	1	1	1	1	1	1	1	1	1	1	1	1	1	1	1	1	1	1	1	1	1	1
Gpan_01G004790	1	1	1	1	1	1	1	1	1	1	1	1	1	1	1	1	1	1	1	1	1	1
Gpan_01G004800	1	1	1	1	1	1	1	1	1	1	1	1	1	1	1	1	1	1	1	1	1	1
Gpan_01G004810	1	1	1	1	1	1	1	1	1	1	1	1	1	1	1	1	1	1	1	1	1	1
Gpan_01G004850	1	1	1	1	1	1	1	1	1	1	1	1	1	1	1	1	1	1	1	1	1	1
Gpan_01G004860	1	1	1	1	1	1	1	1	1	1	1	1	1	1	1	1	1	1	1	1	1	1
Gpan_01G004980	1	1	1	1	1	1	1	1	1	1	1	1	1	1	1	1	1	1	1	1	1	1
Gpan_01G005000	1	1	1	1	1	1	1	1	1	1	1	1	1	1	1	1	1	1	1	1	1	1
Gpan_01G005090	1	1	1	1	1	1	1	1	1	1	1	1	1	1	1	1	1	1	1	1	1	1
Gpan_01G005100	1	1	1	1	1	1	1	1	1	1	1	1	1	1	1	1	1	1	1	1	1	1
Gpan_01G005130	1	1	1	1	1	1	1	1	1	1	1	1	1	1	1	1	1	1	1	1	1	1
Gpan_01G005150	1	1	1	1	1	1	1	1	1	1	1	1	1	1	1	1	1	1	1	1	1	1
Gpan_01G005220	1	1	1	1	1	1	1	1	1	1	1	1	1	1	1	1	1	1	1	1	1	1
Gpan_01G005270	1	1	1	1	1	1	1	1	1	1	1	1	1	1	1	1	1	1	1	1	1	1
Gpan_01G005280	1	1	1	1	1	1	1	1	1	1	1	1	1	1	1	1	1	1	1	1	1	1
Gpan_01G005290	1	1	1	1	1	1	1	1	1	1	1	1	1	1	1	1	1	1	1	1	1	1
Gpan_01G005320	1	1	1	1	1	1	1	1	1	1	1	1	1	1	1	1	1	1	1	1	1	1
Gpan_01G005430	1	1	1	1	1	1	1	1	1	1	1	1	1	1	1	1	1	1	1	1	1	1
Gpan_01G005530	1	1	1	1	1	1	1	1	1	1	1	1	1	1	1	1	1	1	1	1	1	1
Gpan_01G005540	1	1	1	1	1	1	1	1	1	1	1	1	1	1	1	1	1	1	1	1	1	1
Gpan_01G005770	1	1	1	1	1	1	1	1	1	1	1	1	1	1	1	1	1	1	1	1	1	1
Gpan_01G005790	1	1	1	1	1	1	1	1	1	1	1	1	1	1	1	1	1	1	1	1	1	1
Gpan_01G005810	1	1	1	1	1	1	1	1	1	1	1	1	1	1	1	1	1	1	1	1	1	1
Gpan_01G005830	1	1	1	1	1	1	1	1	1	1	1	1	1	1	1	1	1	1	1	1	1	1
Gpan_01G005910	1	1	1	1	1	1	1	1	1	1	1	1	1	1	1	1	1	1	1	1	1	1
Gpan_01G006080	1	1	1	1	1	1	1	1	1	1	1	1	1	1	1	1	1	1	1	1	1	1
Gpan_01G006100	1	1	1	1	1	1	1	1	1	1	1	1	1	1	1	1	1	1	1	1	1	1
Gpan_01G006110	1	1	1	1	1	1	1	1	1	1	1	1	1	1	1	1	1	1	1	1	1	1
Gpan_01G006180	1	1	1	1	1	1	1	1	1	1	1	1	1	1	1	1	1	1	1	1	1	1
Gpan_01G006220	1	1	1	1	1	1	1	1	1	1	1	1	1	1	1	1	1	1	1	1	1	1
Gpan_01G006240	1	1	1	1	1	1	1	1	1	1	1	1	1	1	1	1	1	1	1	1	1	1
Gpan_01G006250	1	1	1	1	1	1	1	1	1	1	1	1	1	1	1	1	1	1	1	1	1	1
Gpan_01G006300	1	1	1	1	1	1	1	1	1	1	1	1	1	1	1	1	1	1	1	1	1	1
Gpan_01G006310	1	1	1	1	1	1	1	1	1	1	1	1	1	1	1	1	1	1	1	1	1	1
Gpan_01G006320	1	1	1	1	1	1	1	1	1	1	1	1	1	1	1	1	1	1	1	1	1	1
Gpan_01G006450	1	1	1	1	1	1	1	1	1	1	1	1	1	1	1	1	1	1	1	1	1	1
Gpan_01G006490	1	1	1	1	1	1	1	1	1	1	1	1	1	1	1	1	1	1	1	1	1	1
Gpan_01G006500	1	1	1	1	1	1	1	1	1	1	1	1	1	1	1	1	1	1	1	1	1	1
Gpan_01G006510	1	1	1	1	1	1	1	1	1	1	1	1	1	1	1	1	1	1	1	1	1	1
Gpan_01G006530	1	1	1	1	1	1	1	1	1	1	1	1	1	1	1	1	1	1	1	1	1	1
Gpan_01G006550	1	1	1	1	1	1	1	1	1	1	1	1	1	1	1	1	1	1	1	1	1	1
Gpan_01G006600	1	1	1	1	1	1	1	1	1	1	1	1	1	1	1	1	1	1	1	1	1	1
Gpan_01G006640	1	1	1	1	1	1	1	1	1	1	1	1	1	1	1	1	1	1	1	1	1	1
Gpan_01G006830	1	1	1	1	1	1	1	1	1	1	1	1	1	1	1	1	1	1	1	1	1	1
Gpan_01G006870	1	1	1	1	1	1	1	1	1	1	1	1	1	1	1	1	1	1	1	1	1	1
Gpan_01G006930	1	1	1	1	1	1	1	1	1	1	1	1	1	1	1	1	1	1	1	1	1	1
Gpan_01G007090	1	1	1	1	1	1	1	1	1	1	1	1	1	1	1	1	1	1	1	1	1	1
Gpan_01G007110	1	1	1	1	1	1	1	1	1	1	1	1	1	1	1	1	1	1	1	1	1	1
Gpan_01G007210	1	1	1	1	1	1	1	1	1	1	1	1	1	1	1	1	1	1	1	1	1	1
Gpan_01G007230	1	1	1	1	1	1	1	1	1	1	1	1	1	1	1	1	1	1	1	1	1	1
Gpan_01G007240	1	1	1	1	1	1	1	1	1	1	1	1	1	1	1	1	1	1	1	1	1	1
Gpan_01G007250	1	1	1	1	1	1	1	1	1	1	1	1	1	1	1	1	1	1	1	1	1	1
Gpan_01G007280	1	1	1	1	1	1	1	1	1	1	1	1	1	1	1	1	1	1	1	1	1	1
Gpan_01G007310	1	1	1	1	1	1	1	1	1	1	1	1	1	1	1	1	1	1	1	1	1	1
Gpan_01G007320	1	1	1	1	1	1	1	1	1	1	1	1	1	1	1	1	1	1	1	1	1	1
Gpan_01G007390	1	1	1	1	1	1	1	1	1	1	1	1	1	1	1	1	1	1	1	1	1	1
Gpan_01G007430	1	1	1	1	1	1	1	1	1	1	1	1	1	1	1	1	1	1	1	1	1	1
Gpan_01G007470	1	1	1	1	1	1	1	1	1	1	1	1	1	1	1	1	1	1	1	1	1	1
Gpan_01G007710	1	1	1	1	1	1	1	1	1	1	1	1	1	1	1	1	1	1	1	1	1	1
Gpan_01G007720	1	1	1	1	1	1	1	1	1	1	1	1	1	1	1	1	1	1	1	1	1	1
Gpan_01G007790	1	1	1	1	1	1	1	1	1	1	1	1	1	1	1	1	1	1	1	1	1	1
Gpan_01G007810	1	1	1	1	1	1	1	1	1	1	1	1	1	1	1	1	1	1	1	1	1	1
Gpan_01G007940	1	1	1	1	1	1	1	1	1	1	1	1	1	1	1	1	1	1	1	1	1	1
Gpan_01G007960	1	1	1	1	1	1	1	1	1	1	1	1	1	1	1	1	1	1	1	1	1	1
Gpan_01G008040	1	1	1	1	1	1	1	1	1	1	1	1	1	1	1	1	1	1	1	1	1	1
Gpan_01G008080	1	1	1	1	1	1	1	1	1	1	1	1	1	1	1	1	1	1	1	1	1	1
Gpan_01G008200	1	1	1	1	1	1	1	1	1	1	1	1	1	1	1	1	1	1	1	1	1	1
Gpan_01G008310	1	1	1	1	1	1	1	1	1	1	1	1	1	1	1	1	1	1	1	1	1	1
Gpan_01G008400	1	1	1	1	1	1	1	1	1	1	1	1	1	1	1	1	1	1	1	1	1	1
Gpan_01G008430	1	1	1	1	1	1	1	1	1	1	1	1	1	1	1	1	1	1	1	1	1	1
Gpan_01G008440	1	1	1	1	1	1	1	1	1	1	1	1	1	1	1	1	1	1	1	1	1	1
Gpan_01G008480	1	1	1	1	1	1	1	1	1	1	1	1	1	1	1	1	1	1	1	1	1	1
Gpan_01G008490	1	1	1	1	1	1	1	1	1	1	1	1	1	1	1	1	1	1	1	1	1	1
Gpan_01G008520	1	1	1	1	1	1	1	1	1	1	1	1	1	1	1	1	1	1	1	1	1	1
Gpan_01G008530	1	1	1	1	1	1	1	1	1	1	1	1	1	1	1	1	1	1	1	1	1	1
Gpan_01G008550	1	1	1	1	1	1	1	1	1	1	1	1	1	1	1	1	1	1	1	1	1	1
Gpan_01G008640	1	1	1	1	1	1	1	1	1	1	1	1	1	1	1	1	1	1	1	1	1	1
Gpan_01G008670	1	1	1	1	1	1	1	1	1	1	1	1	1	1	1	1	1	1	1	1	1	1
Gpan_01G008740	1	1	1	1	1	1	1	1	1	1	1	1	1	1	1	1	1	1	1	1	1	1
Gpan_01G008830	1	1	1	1	1	1	1	1	1	1	1	1	1	1	1	1	1	1	1	1	1	1
Gpan_01G008850	1	1	1	1	1	1	1	1	1	1	1	1	1	1	1	1	1	1	1	1	1	1
Gpan_01G008860	1	1	1	1	1	1	1	1	1	1	1	1	1	1	1	1	1	1	1	1	1	1
Gpan_01G008920	1	1	1	1	1	1	1	1	1	1	1	1	1	1	1	1	1	1	1	1	1	1
Gpan_01G009090	1	1	1	1	1	1	1	1	1	1	1	1	1	1	1	1	1	1	1	1	1	1
Gpan_01G009280	1	1	1	1	1	1	1	1	1	1	1	1	1	1	1	1	1	1	1	1	1	1
Gpan_01G009300	1	1	1	1	1	1	1	1	1	1	1	1	1	1	1	1	1	1	1	1	1	1
Gpan_01G009320	1	1	1	1	1	1	1	1	1	1	1	1	1	1	1	1	1	1	1	1	1	1
Gpan_01G009340	1	1	1	1	1	1	1	1	1	1	1	1	1	1	1	1	1	1	1	1	1	1
Gpan_01G009510	1	1	1	1	1	1	1	1	1	1	1	1	1	1	1	1	1	1	1	1	1	1
Gpan_01G009540	1	1	1	1	1	1	1	1	1	1	1	1	1	1	1	1	1	1	1	1	1	1
Gpan_01G009680	1	1	1	1	1	1	1	1	1	1	1	1	1	1	1	1	1	1	1	1	1	1
Gpan_01G009740	1	1	1	1	1	1	1	1	1	1	1	1	1	1	1	1	1	1	1	1	1	1
Gpan_01G009750	1	1	1	1	1	1	1	1	1	1	1	1	1	1	1	1	1	1	1	1	1	1
Gpan_01G009770	1	1	1	1	1	1	1	1	1	1	1	1	1	1	1	1	1	1	1	1	1	1
Gpan_01G009780	1	1	1	1	1	1	1	1	1	1	1	1	1	1	1	1	1	1	1	1	1	1
Gpan_01G009790	1	1	1	1	1	1	1	1	1	1	1	1	1	1	1	1	1	1	1	1	1	1
Gpan_01G009800	1	1	1	1	1	1	1	1	1	1	1	1	1	1	1	1	1	1	1	1	1	1
Gpan_01G009870	1	1	1	1	1	1	1	1	1	1	1	1	1	1	1	1	1	1	1	1	1	1
Gpan_01G009880	1	1	1	1	1	1	1	1	1	1	1	1	1	1	1	1	1	1	1	1	1	1
Gpan_01G010000	1	1	1	1	1	1	1	1	1	1	1	1	1	1	1	1	1	1	1	1	1	1
Gpan_01G010060	1	1	1	1	1	1	1	1	1	1	1	1	1	1	1	1	1	1	1	1	1	1
Gpan_01G010070	1	1	1	1	1	1	1	1	1	1	1	1	1	1	1	1	1	1	1	1	1	1
Gpan_01G010150	1	1	1	1	1	1	1	1	1	1	1	1	1	1	1	1	1	1	1	1	1	1
Gpan_01G010180	1	1	1	1	1	1	1	1	1	1	1	1	1	1	1	1	1	1	1	1	1	1
Gpan_01G010230	1	1	1	1	1	1	1	1	1	1	1	1	1	1	1	1	1	1	1	1	1	1
Gpan_01G010330	1	1	1	1	1	1	1	1	1	1	1	1	1	1	1	1	1	1	1	1	1	1
Gpan_01G010470	1	1	1	1	1	1	1	1	1	1	1	1	1	1	1	1	1	1	1	1	1	1
Gpan_01G010480	1	1	1	1	1	1	1	1	1	1	1	1	1	1	1	1	1	1	1	1	1	1
Gpan_01G010550	1	1	1	1	1	1	1	1	1	1	1	1	1	1	1	1	1	1	1	1	1	1
Gpan_01G010560	1	1	1	1	1	1	1	1	1	1	1	1	1	1	1	1	1	1	1	1	1	1
Gpan_01G010570	1	1	1	1	1	1	1	1	1	1	1	1	1	1	1	1	1	1	1	1	1	1
Gpan_01G010580	1	1	1	1	1	1	1	1	1	1	1	1	1	1	1	1	1	1	1	1	1	1
Gpan_01G010590	1	1	1	1	1	1	1	1	1	1	1	1	1	1	1	1	1	1	1	1	1	1
Gpan_01G010610	1	1	1	1	1	1	1	1	1	1	1	1	1	1	1	1	1	1	1	1	1	1
Gpan_01G010640	1	1	1	1	1	1	1	1	1	1	1	1	1	1	1	1	1	1	1	1	1	1
Gpan_01G010670	1	1	1	1	1	1	1	1	1	1	1	1	1	1	1	1	1	1	1	1	1	1
Gpan_01G010820	1	1	1	1	1	1	1	1	1	1	1	1	1	1	1	1	1	1	1	1	1	1
Gpan_01G010840	1	1	1	1	1	1	1	1	1	1	1	1	1	1	1	1	1	1	1	1	1	1
Gpan_01G010860	1	1	1	1	1	1	1	1	1	1	1	1	1	1	1	1	1	1	1	1	1	1
Gpan_01G010900	1	1	1	1	1	1	1	1	1	1	1	1	1	1	1	1	1	1	1	1	1	1
Gpan_01G010950	1	1	1	1	1	1	1	1	1	1	1	1	1	1	1	1	1	1	1	1	1	1
Gpan_01G010980	1	1	1	1	1	1	1	1	1	1	1	1	1	1	1	1	1	1	1	1	1	1
Gpan_01G011540	1	1	1	1	1	1	1	1	1	1	1	1	1	1	1	1	1	1	1	1	1	1
Gpan_01G011570	1	1	1	1	1	1	1	1	1	1	1	1	1	1	1	1	1	1	1	1	1	1
Gpan_01G011620	1	1	1	1	1	1	1	1	1	1	1	1	1	1	1	1	1	1	1	1	1	1
Gpan_01G011640	1	1	1	1	1	1	1	1	1	1	1	1	1	1	1	1	1	1	1	1	1	1
Gpan_01G012090	1	1	1	1	1	1	1	1	1	1	1	1	1	1	1	1	1	1	1	1	1	1
Gpan_01G012110	1	1	1	1	1	1	1	1	1	1	1	1	1	1	1	1	1	1	1	1	1	1
Gpan_01G012180	1	1	1	1	1	1	1	1	1	1	1	1	1	1	1	1	1	1	1	1	1	1
Gpan_01G012440	1	1	1	1	1	1	1	1	1	1	1	1	1	1	1	1	1	1	1	1	1	1
Gpan_01G012530	1	1	1	1	1	1	1	1	1	1	1	1	1	1	1	1	1	1	1	1	1	1
Gpan_01G012680	1	1	1	1	1	1	1	1	1	1	1	1	1	1	1	1	1	1	1	1	1	1
Gpan_01G012720	1	1	1	1	1	1	1	1	1	1	1	1	1	1	1	1	1	1	1	1	1	1
Gpan_01G012830	1	1	1	1	1	1	1	1	1	1	1	1	1	1	1	1	1	1	1	1	1	1
Gpan_01G012850	1	1	1	1	1	1	1	1	1	1	1	1	1	1	1	1	1	1	1	1	1	1
Gpan_01G012890	1	1	1	1	1	1	1	1	1	1	1	1	1	1	1	1	1	1	1	1	1	1
Gpan_01G012900	1	1	1	1	1	1	1	1	1	1	1	1	1	1	1	1	1	1	1	1	1	1
Gpan_01G012920	1	1	1	1	1	1	1	1	1	1	1	1	1	1	1	1	1	1	1	1	1	1
Gpan_01G012930	1	1	1	1	1	1	1	1	1	1	1	1	1	1	1	1	1	1	1	1	1	1
Gpan_01G013140	1	1	1	1	1	1	1	1	1	1	1	1	1	1	1	1	1	1	1	1	1	1
Gpan_01G013270	1	1	1	1	1	1	1	1	1	1	1	1	1	1	1	1	1	1	1	1	1	1
Gpan_01G013750	1	1	1	1	1	1	1	1	1	1	1	1	1	1	1	1	1	1	1	1	1	1
Gpan_01G013770	1	1	1	1	1	1	1	1	1	1	1	1	1	1	1	1	1	1	1	1	1	1
Gpan_01G013880	1	1	1	1	1	1	1	1	1	1	1	1	1	1	1	1	1	1	1	1	1	1
Gpan_01G013980	1	1	1	1	1	1	1	1	1	1	1	1	1	1	1	1	1	1	1	1	1	1
Gpan_01G014210	1	1	1	1	1	1	1	1	1	1	1	1	1	1	1	1	1	1	1	1	1	1
Gpan_01G014390	1	1	1	1	1	1	1	1	1	1	1	1	1	1	1	1	1	1	1	1	1	1
Gpan_01G014630	1	1	1	1	1	1	1	1	1	1	1	1	1	1	1	1	1	1	1	1	1	1
Gpan_01G014760	1	1	1	1	1	1	1	1	1	1	1	1	1	1	1	1	1	1	1	1	1	1
Gpan_01G014770	1	1	1	1	1	1	1	1	1	1	1	1	1	1	1	1	1	1	1	1	1	1
Gpan_01G014870	1	1	1	1	1	1	1	1	1	1	1	1	1	1	1	1	1	1	1	1	1	1
Gpan_01G014890	1	1	1	1	1	1	1	1	1	1	1	1	1	1	1	1	1	1	1	1	1	1
Gpan_01G014910	1	1	1	1	1	1	1	1	1	1	1	1	1	1	1	1	1	1	1	1	1	1
Gpan_01G014960	1	1	1	1	1	1	1	1	1	1	1	1	1	1	1	1	1	1	1	1	1	1
Gpan_01G015170	1	1	1	1	1	1	1	1	1	1	1	1	1	1	1	1	1	1	1	1	1	1
Gpan_01G015540	1	1	1	1	1	1	1	1	1	1	1	1	1	1	1	1	1	1	1	1	1	1
Gpan_01G015560	1	1	1	1	1	1	1	1	1	1	1	1	1	1	1	1	1	1	1	1	1	1
Gpan_01G015760	1	1	1	1	1	1	1	1	1	1	1	1	1	1	1	1	1	1	1	1	1	1
Gpan_01G015770	1	1	1	1	1	1	1	1	1	1	1	1	1	1	1	1	1	1	1	1	1	1
Gpan_01G015840	1	1	1	1	1	1	1	1	1	1	1	1	1	1	1	1	1	1	1	1	1	1
Gpan_01G015960	1	1	1	1	1	1	1	1	1	1	1	1	1	1	1	1	1	1	1	1	1	1
Gpan_01G016010	1	1	1	1	1	1	1	1	1	1	1	1	1	1	1	1	1	1	1	1	1	1
Gpan_01G016180	1	1	1	1	1	1	1	1	1	1	1	1	1	1	1	1	1	1	1	1	1	1
Gpan_01G016330	1	1	1	1	1	1	1	1	1	1	1	1	1	1	1	1	1	1	1	1	1	1
Gpan_01G016340	1	1	1	1	1	1	1	1	1	1	1	1	1	1	1	1	1	1	1	1	1	1
Gpan_01G016360	1	1	1	1	1	1	1	1	1	1	1	1	1	1	1	1	1	1	1	1	1	1
Gpan_01G016380	1	1	1	1	1	1	1	1	1	1	1	1	1	1	1	1	1	1	1	1	1	1
Gpan_01G016480	1	1	1	1	1	1	1	1	1	1	1	1	1	1	1	1	1	1	1	1	1	1
Gpan_01G016530	1	1	1	1	1	1	1	1	1	1	1	1	1	1	1	1	1	1	1	1	1	1
Gpan_01G016540	1	1	1	1	1	1	1	1	1	1	1	1	1	1	1	1	1	1	1	1	1	1
Gpan_01G016650	1	1	1	1	1	1	1	1	1	1	1	1	1	1	1	1	1	1	1	1	1	1
Gpan_01G016700	1	1	1	1	1	1	1	1	1	1	1	1	1	1	1	1	1	1	1	1	1	1
Gpan_01G016770	1	1	1	1	1	1	1	1	1	1	1	1	1	1	1	1	1	1	1	1	1	1
Gpan_01G016810	1	1	1	1	1	1	1	1	1	1	1	1	1	1	1	1	1	1	1	1	1	1
Gpan_01G017010	1	1	1	1	1	1	1	1	1	1	1	1	1	1	1	1	1	1	1	1	1	1
Gpan_01G017080	1	1	1	1	1	1	1	1	1	1	1	1	1	1	1	1	1	1	1	1	1	1
Gpan_01G017100	1	1	1	1	1	1	1	1	1	1	1	1	1	1	1	1	1	1	1	1	1	1
Gpan_01G017110	1	1	1	1	1	1	1	1	1	1	1	1	1	1	1	1	1	1	1	1	1	1
Gpan_01G017120	1	1	1	1	1	1	1	1	1	1	1	1	1	1	1	1	1	1	1	1	1	1
Gpan_01G017130	1	1	1	1	1	1	1	1	1	1	1	1	1	1	1	1	1	1	1	1	1	1
Gpan_01G017150	1	1	1	1	1	1	1	1	1	1	1	1	1	1	1	1	1	1	1	1	1	1
Gpan_01G017180	1	1	1	1	1	1	1	1	1	1	1	1	1	1	1	1	1	1	1	1	1	1
Gpan_01G017190	1	1	1	1	1	1	1	1	1	1	1	1	1	1	1	1	1	1	1	1	1	1
Gpan_01G017230	1	1	1	1	1	1	1	1	1	1	1	1	1	1	1	1	1	1	1	1	1	1
Gpan_01G017240	1	1	1	1	1	1	1	1	1	1	1	1	1	1	1	1	1	1	1	1	1	1
Gpan_01G017290	1	1	1	1	1	1	1	1	1	1	1	1	1	1	1	1	1	1	1	1	1	1
Gpan_01G017350	1	1	1	1	1	1	1	1	1	1	1	1	1	1	1	1	1	1	1	1	1	1
Gpan_01G017470	1	1	1	1	1	1	1	1	1	1	1	1	1	1	1	1	1	1	1	1	1	1
Gpan_01G017590	1	1	1	1	1	1	1	1	1	1	1	1	1	1	1	1	1	1	1	1	1	1
Gpan_01G017600	1	1	1	1	1	1	1	1	1	1	1	1	1	1	1	1	1	1	1	1	1	1
Gpan_01G017610	1	1	1	1	1	1	1	1	1	1	1	1	1	1	1	1	1	1	1	1	1	1
Gpan_01G017630	1	1	1	1	1	1	1	1	1	1	1	1	1	1	1	1	1	1	1	1	1	1
Gpan_01G017640	1	1	1	1	1	1	1	1	1	1	1	1	1	1	1	1	1	1	1	1	1	1
Gpan_01G017650	1	1	1	1	1	1	1	1	1	1	1	1	1	1	1	1	1	1	1	1	1	1
Gpan_01G017660	1	1	1	1	1	1	1	1	1	1	1	1	1	1	1	1	1	1	1	1	1	1
Gpan_01G017670	1	1	1	1	1	1	1	1	1	1	1	1	1	1	1	1	1	1	1	1	1	1
Gpan_01G017720	1	1	1	1	1	1	1	1	1	1	1	1	1	1	1	1	1	1	1	1	1	1
Gpan_01G017730	1	1	1	1	1	1	1	1	1	1	1	1	1	1	1	1	1	1	1	1	1	1
Gpan_01G017850	1	1	1	1	1	1	1	1	1	1	1	1	1	1	1	1	1	1	1	1	1	1
Gpan_01G017880	1	1	1	1	1	1	1	1	1	1	1	1	1	1	1	1	1	1	1	1	1	1
Gpan_01G017890	1	1	1	1	1	1	1	1	1	1	1	1	1	1	1	1	1	1	1	1	1	1
Gpan_01G017960	1	1	1	1	1	1	1	1	1	1	1	1	1	1	1	1	1	1	1	1	1	1
Gpan_01G018000	1	1	1	1	1	1	1	1	1	1	1	1	1	1	1	1	1	1	1	1	1	1
Gpan_01G018070	1	1	1	1	1	1	1	1	1	1	1	1	1	1	1	1	1	1	1	1	1	1
Gpan_01G018110	1	1	1	1	1	1	1	1	1	1	1	1	1	1	1	1	1	1	1	1	1	1
Gpan_01G018200	1	1	1	1	1	1	1	1	1	1	1	1	1	1	1	1	1	1	1	1	1	1
Gpan_01G018210	1	1	1	1	1	1	1	1	1	1	1	1	1	1	1	1	1	1	1	1	1	1
Gpan_01G018230	1	1	1	1	1	1	1	1	1	1	1	1	1	1	1	1	1	1	1	1	1	1
Gpan_01G018240	1	1	1	1	1	1	1	1	1	1	1	1	1	1	1	1	1	1	1	1	1	1
Gpan_01G018250	1	1	1	1	1	1	1	1	1	1	1	1	1	1	1	1	1	1	1	1	1	1
Gpan_01G018260	1	1	1	1	1	1	1	1	1	1	1	1	1	1	1	1	1	1	1	1	1	1
Gpan_01G018300	1	1	1	1	1	1	1	1	1	1	1	1	1	1	1	1	1	1	1	1	1	1
Gpan_01G018480	1	1	1	1	1	1	1	1	1	1	1	1	1	1	1	1	1	1	1	1	1	1
Gpan_01G018520	1	1	1	1	1	1	1	1	1	1	1	1	1	1	1	1	1	1	1	1	1	1
Gpan_01G018690	1	1	1	1	1	1	1	1	1	1	1	1	1	1	1	1	1	1	1	1	1	1
Gpan_01G018710	1	1	1	1	1	1	1	1	1	1	1	1	1	1	1	1	1	1	1	1	1	1
Gpan_01G018720	1	1	1	1	1	1	1	1	1	1	1	1	1	1	1	1	1	1	1	1	1	1
Gpan_01G018760	1	1	1	1	1	1	1	1	1	1	1	1	1	1	1	1	1	1	1	1	1	1
Gpan_01G018800	1	1	1	1	1	1	1	1	1	1	1	1	1	1	1	1	1	1	1	1	1	1
Gpan_01G018810	1	1	1	1	1	1	1	1	1	1	1	1	1	1	1	1	1	1	1	1	1	1
Gpan_01G018900	1	1	1	1	1	1	1	1	1	1	1	1	1	1	1	1	1	1	1	1	1	1
Gpan_01G018910	1	1	1	1	1	1	1	1	1	1	1	1	1	1	1	1	1	1	1	1	1	1
Gpan_01G019010	1	1	1	1	1	1	1	1	1	1	1	1	1	1	1	1	1	1	1	1	1	1
Gpan_01G019070	1	1	1	1	1	1	1	1	1	1	1	1	1	1	1	1	1	1	1	1	1	1
Gpan_01G019090	1	1	1	1	1	1	1	1	1	1	1	1	1	1	1	1	1	1	1	1	1	1
Gpan_01G019140	1	1	1	1	1	1	1	1	1	1	1	1	1	1	1	1	1	1	1	1	1	1
Gpan_01G019300	1	1	1	1	1	1	1	1	1	1	1	1	1	1	1	1	1	1	1	1	1	1
Gpan_01G019340	1	1	1	1	1	1	1	1	1	1	1	1	1	1	1	1	1	1	1	1	1	1
Gpan_01G019400	1	1	1	1	1	1	1	1	1	1	1	1	1	1	1	1	1	1	1	1	1	1
Gpan_01G019410	1	1	1	1	1	1	1	1	1	1	1	1	1	1	1	1	1	1	1	1	1	1
Gpan_01G019440	1	1	1	1	1	1	1	1	1	1	1	1	1	1	1	1	1	1	1	1	1	1
Gpan_01G019490	1	1	1	1	1	1	1	1	1	1	1	1	1	1	1	1	1	1	1	1	1	1
Gpan_01G019510	1	1	1	1	1	1	1	1	1	1	1	1	1	1	1	1	1	1	1	1	1	1
Gpan_01G019630	1	1	1	1	1	1	1	1	1	1	1	1	1	1	1	1	1	1	1	1	1	1
Gpan_01G019640	1	1	1	1	1	1	1	1	1	1	1	1	1	1	1	1	1	1	1	1	1	1
Gpan_01G019660	1	1	1	1	1	1	1	1	1	1	1	1	1	1	1	1	1	1	1	1	1	1
Gpan_01G019680	1	1	1	1	1	1	1	1	1	1	1	1	1	1	1	1	1	1	1	1	1	1
Gpan_01G019720	1	1	1	1	1	1	1	1	1	1	1	1	1	1	1	1	1	1	1	1	1	1
Gpan_01G019730	1	1	1	1	1	1	1	1	1	1	1	1	1	1	1	1	1	1	1	1	1	1
Gpan_01G019740	1	1	1	1	1	1	1	1	1	1	1	1	1	1	1	1	1	1	1	1	1	1
Gpan_01G019820	1	1	1	1	1	1	1	1	1	1	1	1	1	1	1	1	1	1	1	1	1	1
Gpan_01G019870	1	1	1	1	1	1	1	1	1	1	1	1	1	1	1	1	1	1	1	1	1	1
Gpan_01G019900	1	1	1	1	1	1	1	1	1	1	1	1	1	1	1	1	1	1	1	1	1	1
Gpan_01G019970	1	1	1	1	1	1	1	1	1	1	1	1	1	1	1	1	1	1	1	1	1	1
Gpan_01G019980	1	1	1	1	1	1	1	1	1	1	1	1	1	1	1	1	1	1	1	1	1	1
Gpan_01G019990	1	1	1	1	1	1	1	1	1	1	1	1	1	1	1	1	1	1	1	1	1	1
Gpan_01G020000	1	1	1	1	1	1	1	1	1	1	1	1	1	1	1	1	1	1	1	1	1	1
Gpan_01G020030	1	1	1	1	1	1	1	1	1	1	1	1	1	1	1	1	1	1	1	1	1	1
Gpan_01G020070	1	1	1	1	1	1	1	1	1	1	1	1	1	1	1	1	1	1	1	1	1	1
Gpan_01G020130	1	1	1	1	1	1	1	1	1	1	1	1	1	1	1	1	1	1	1	1	1	1
Gpan_01G020150	1	1	1	1	1	1	1	1	1	1	1	1	1	1	1	1	1	1	1	1	1	1
Gpan_01G020180	1	1	1	1	1	1	1	1	1	1	1	1	1	1	1	1	1	1	1	1	1	1
Gpan_01G020220	1	1	1	1	1	1	1	1	1	1	1	1	1	1	1	1	1	1	1	1	1	1
Gpan_01G020240	1	1	1	1	1	1	1	1	1	1	1	1	1	1	1	1	1	1	1	1	1	1
Gpan_01G020270	1	1	1	1	1	1	1	1	1	1	1	1	1	1	1	1	1	1	1	1	1	1
Gpan_01G020320	1	1	1	1	1	1	1	1	1	1	1	1	1	1	1	1	1	1	1	1	1	1
Gpan_01G020410	1	1	1	1	1	1	1	1	1	1	1	1	1	1	1	1	1	1	1	1	1	1
Gpan_01G020530	1	1	1	1	1	1	1	1	1	1	1	1	1	1	1	1	1	1	1	1	1	1
Gpan_01G020570	1	1	1	1	1	1	1	1	1	1	1	1	1	1	1	1	1	1	1	1	1	1
Gpan_01G020580	1	1	1	1	1	1	1	1	1	1	1	1	1	1	1	1	1	1	1	1	1	1
Gpan_01G020590	1	1	1	1	1	1	1	1	1	1	1	1	1	1	1	1	1	1	1	1	1	1
Gpan_01G020660	1	1	1	1	1	1	1	1	1	1	1	1	1	1	1	1	1	1	1	1	1	1
Gpan_01G020670	1	1	1	1	1	1	1	1	1	1	1	1	1	1	1	1	1	1	1	1	1	1
Gpan_01G020700	1	1	1	1	1	1	1	1	1	1	1	1	1	1	1	1	1	1	1	1	1	1
Gpan_01G020710	1	1	1	1	1	1	1	1	1	1	1	1	1	1	1	1	1	1	1	1	1	1
Gpan_01G020720	1	1	1	1	1	1	1	1	1	1	1	1	1	1	1	1	1	1	1	1	1	1
Gpan_01G020750	1	1	1	1	1	1	1	1	1	1	1	1	1	1	1	1	1	1	1	1	1	1
Gpan_01G020760	1	1	1	1	1	1	1	1	1	1	1	1	1	1	1	1	1	1	1	1	1	1
Gpan_01G020770	1	1	1	1	1	1	1	1	1	1	1	1	1	1	1	1	1	1	1	1	1	1
Gpan_01G020780	1	1	1	1	1	1	1	1	1	1	1	1	1	1	1	1	1	1	1	1	1	1
Gpan_01G020800	1	1	1	1	1	1	1	1	1	1	1	1	1	1	1	1	1	1	1	1	1	1
Gpan_01G020810	1	1	1	1	1	1	1	1	1	1	1	1	1	1	1	1	1	1	1	1	1	1
Gpan_01G020820	1	1	1	1	1	1	1	1	1	1	1	1	1	1	1	1	1	1	1	1	1	1
Gpan_01G020840	1	1	1	1	1	1	1	1	1	1	1	1	1	1	1	1	1	1	1	1	1	1
Gpan_01G020850	1	1	1	1	1	1	1	1	1	1	1	1	1	1	1	1	1	1	1	1	1	1
Gpan_01G020860	1	1	1	1	1	1	1	1	1	1	1	1	1	1	1	1	1	1	1	1	1	1
Gpan_01G020900	1	1	1	1	1	1	1	1	1	1	1	1	1	1	1	1	1	1	1	1	1	1
Gpan_01G021110	1	1	1	1	1	1	1	1	1	1	1	1	1	1	1	1	1	1	1	1	1	1
Gpan_01G021160	1	1	1	1	1	1	1	1	1	1	1	1	1	1	1	1	1	1	1	1	1	1
Gpan_01G021180	1	1	1	1	1	1	1	1	1	1	1	1	1	1	1	1	1	1	1	1	1	1
Gpan_01G021240	1	1	1	1	1	1	1	1	1	1	1	1	1	1	1	1	1	1	1	1	1	1
Gpan_01G021310	1	1	1	1	1	1	1	1	1	1	1	1	1	1	1	1	1	1	1	1	1	1
Gpan_01G021320	1	1	1	1	1	1	1	1	1	1	1	1	1	1	1	1	1	1	1	1	1	1
Gpan_01G021340	1	1	1	1	1	1	1	1	1	1	1	1	1	1	1	1	1	1	1	1	1	1
Gpan_01G021460	1	1	1	1	1	1	1	1	1	1	1	1	1	1	1	1	1	1	1	1	1	1
Gpan_01G021520	1	1	1	1	1	1	1	1	1	1	1	1	1	1	1	1	1	1	1	1	1	1
Gpan_01G021540	1	1	1	1	1	1	1	1	1	1	1	1	1	1	1	1	1	1	1	1	1	1
Gpan_01G021630	1	1	1	1	1	1	1	1	1	1	1	1	1	1	1	1	1	1	1	1	1	1
Gpan_01G021640	1	1	1	1	1	1	1	1	1	1	1	1	1	1	1	1	1	1	1	1	1	1
Gpan_01G021650	1	1	1	1	1	1	1	1	1	1	1	1	1	1	1	1	1	1	1	1	1	1
Gpan_01G021720	1	1	1	1	1	1	1	1	1	1	1	1	1	1	1	1	1	1	1	1	1	1
Gpan_01G021730	1	1	1	1	1	1	1	1	1	1	1	1	1	1	1	1	1	1	1	1	1	1
Gpan_01G021740	1	1	1	1	1	1	1	1	1	1	1	1	1	1	1	1	1	1	1	1	1	1
Gpan_01G021810	1	1	1	1	1	1	1	1	1	1	1	1	1	1	1	1	1	1	1	1	1	1
Gpan_01G021820	1	1	1	1	1	1	1	1	1	1	1	1	1	1	1	1	1	1	1	1	1	1
Gpan_01G021870	1	1	1	1	1	1	1	1	1	1	1	1	1	1	1	1	1	1	1	1	1	1
Gpan_01G021900	1	1	1	1	1	1	1	1	1	1	1	1	1	1	1	1	1	1	1	1	1	1
Gpan_01G021930	1	1	1	1	1	1	1	1	1	1	1	1	1	1	1	1	1	1	1	1	1	1
Gpan_01G021950	1	1	1	1	1	1	1	1	1	1	1	1	1	1	1	1	1	1	1	1	1	1
Gpan_01G021960	1	1	1	1	1	1	1	1	1	1	1	1	1	1	1	1	1	1	1	1	1	1
Gpan_01G021990	1	1	1	1	1	1	1	1	1	1	1	1	1	1	1	1	1	1	1	1	1	1
Gpan_01G022030	1	1	1	1	1	1	1	1	1	1	1	1	1	1	1	1	1	1	1	1	1	1
Gpan_01G022070	1	1	1	1	1	1	1	1	1	1	1	1	1	1	1	1	1	1	1	1	1	1
Gpan_01G022170	1	1	1	1	1	1	1	1	1	1	1	1	1	1	1	1	1	1	1	1	1	1
Gpan_01G022270	1	1	1	1	1	1	1	1	1	1	1	1	1	1	1	1	1	1	1	1	1	1
Gpan_01G022300	1	1	1	1	1	1	1	1	1	1	1	1	1	1	1	1	1	1	1	1	1	1
Gpan_01G022310	1	1	1	1	1	1	1	1	1	1	1	1	1	1	1	1	1	1	1	1	1	1
Gpan_01G022360	1	1	1	1	1	1	1	1	1	1	1	1	1	1	1	1	1	1	1	1	1	1
Gpan_01G022410	1	1	1	1	1	1	1	1	1	1	1	1	1	1	1	1	1	1	1	1	1	1
Gpan_01G022420	1	1	1	1	1	1	1	1	1	1	1	1	1	1	1	1	1	1	1	1	1	1
Gpan_01G022440	1	1	1	1	1	1	1	1	1	1	1	1	1	1	1	1	1	1	1	1	1	1
Gpan_01G022470	1	1	1	1	1	1	1	1	1	1	1	1	1	1	1	1	1	1	1	1	1	1
Gpan_01G022570	1	1	1	1	1	1	1	1	1	1	1	1	1	1	1	1	1	1	1	1	1	1
Gpan_01G022580	1	1	1	1	1	1	1	1	1	1	1	1	1	1	1	1	1	1	1	1	1	1
Gpan_01G022610	1	1	1	1	1	1	1	1	1	1	1	1	1	1	1	1	1	1	1	1	1	1
Gpan_01G022660	1	1	1	1	1	1	1	1	1	1	1	1	1	1	1	1	1	1	1	1	1	1
Gpan_01G022710	1	1	1	1	1	1	1	1	1	1	1	1	1	1	1	1	1	1	1	1	1	1
Gpan_01G022730	1	1	1	1	1	1	1	1	1	1	1	1	1	1	1	1	1	1	1	1	1	1
Gpan_01G022770	1	1	1	1	1	1	1	1	1	1	1	1	1	1	1	1	1	1	1	1	1	1
Gpan_01G022850	1	1	1	1	1	1	1	1	1	1	1	1	1	1	1	1	1	1	1	1	1	1
Gpan_01G022910	1	1	1	1	1	1	1	1	1	1	1	1	1	1	1	1	1	1	1	1	1	1
Gpan_01G022940	1	1	1	1	1	1	1	1	1	1	1	1	1	1	1	1	1	1	1	1	1	1
Gpan_01G022950	1	1	1	1	1	1	1	1	1	1	1	1	1	1	1	1	1	1	1	1	1	1
Gpan_01G022970	1	1	1	1	1	1	1	1	1	1	1	1	1	1	1	1	1	1	1	1	1	1
Gpan_01G022980	1	1	1	1	1	1	1	1	1	1	1	1	1	1	1	1	1	1	1	1	1	1
Gpan_01G023030	1	1	1	1	1	1	1	1	1	1	1	1	1	1	1	1	1	1	1	1	1	1
Gpan_01G023050	1	1	1	1	1	1	1	1	1	1	1	1	1	1	1	1	1	1	1	1	1	1
Gpan_01G023060	1	1	1	1	1	1	1	1	1	1	1	1	1	1	1	1	1	1	1	1	1	1
Gpan_01G023100	1	1	1	1	1	1	1	1	1	1	1	1	1	1	1	1	1	1	1	1	1	1
Gpan_01G023170	1	1	1	1	1	1	1	1	1	1	1	1	1	1	1	1	1	1	1	1	1	1
Gpan_01G023180	1	1	1	1	1	1	1	1	1	1	1	1	1	1	1	1	1	1	1	1	1	1
Gpan_01G023210	1	1	1	1	1	1	1	1	1	1	1	1	1	1	1	1	1	1	1	1	1	1
Gpan_01G023260	1	1	1	1	1	1	1	1	1	1	1	1	1	1	1	1	1	1	1	1	1	1
Gpan_01G023310	1	1	1	1	1	1	1	1	1	1	1	1	1	1	1	1	1	1	1	1	1	1
Gpan_01G023330	1	1	1	1	1	1	1	1	1	1	1	1	1	1	1	1	1	1	1	1	1	1
Gpan_01G023340	1	1	1	1	1	1	1	1	1	1	1	1	1	1	1	1	1	1	1	1	1	1
Gpan_01G023420	1	1	1	1	1	1	1	1	1	1	1	1	1	1	1	1	1	1	1	1	1	1
Gpan_01G023450	1	1	1	1	1	1	1	1	1	1	1	1	1	1	1	1	1	1	1	1	1	1
Gpan_01G023500	1	1	1	1	1	1	1	1	1	1	1	1	1	1	1	1	1	1	1	1	1	1
Gpan_01G023520	1	1	1	1	1	1	1	1	1	1	1	1	1	1	1	1	1	1	1	1	1	1
Gpan_01G023530	1	1	1	1	1	1	1	1	1	1	1	1	1	1	1	1	1	1	1	1	1	1
Gpan_01G023540	1	1	1	1	1	1	1	1	1	1	1	1	1	1	1	1	1	1	1	1	1	1
Gpan_01G023640	1	1	1	1	1	1	1	1	1	1	1	1	1	1	1	1	1	1	1	1	1	1
Gpan_01G023650	1	1	1	1	1	1	1	1	1	1	1	1	1	1	1	1	1	1	1	1	1	1
Gpan_01G023660	1	1	1	1	1	1	1	1	1	1	1	1	1	1	1	1	1	1	1	1	1	1
Gpan_01G023670	1	1	1	1	1	1	1	1	1	1	1	1	1	1	1	1	1	1	1	1	1	1
Gpan_01G023680	1	1	1	1	1	1	1	1	1	1	1	1	1	1	1	1	1	1	1	1	1	1
Gpan_01G023690	1	1	1	1	1	1	1	1	1	1	1	1	1	1	1	1	1	1	1	1	1	1
Gpan_01G023700	1	1	1	1	1	1	1	1	1	1	1	1	1	1	1	1	1	1	1	1	1	1
Gpan_01G023750	1	1	1	1	1	1	1	1	1	1	1	1	1	1	1	1	1	1	1	1	1	1
Gpan_01G023790	1	1	1	1	1	1	1	1	1	1	1	1	1	1	1	1	1	1	1	1	1	1
Gpan_01G023860	1	1	1	1	1	1	1	1	1	1	1	1	1	1	1	1	1	1	1	1	1	1
Gpan_01G023910	1	1	1	1	1	1	1	1	1	1	1	1	1	1	1	1	1	1	1	1	1	1
Gpan_01G023940	1	1	1	1	1	1	1	1	1	1	1	1	1	1	1	1	1	1	1	1	1	1
Gpan_01G023990	1	1	1	1	1	1	1	1	1	1	1	1	1	1	1	1	1	1	1	1	1	1
Gpan_01G024010	1	1	1	1	1	1	1	1	1	1	1	1	1	1	1	1	1	1	1	1	1	1
Gpan_01G024130	1	1	1	1	1	1	1	1	1	1	1	1	1	1	1	1	1	1	1	1	1	1
Gpan_01G024190	1	1	1	1	1	1	1	1	1	1	1	1	1	1	1	1	1	1	1	1	1	1
Gpan_01G024300	1	1	1	1	1	1	1	1	1	1	1	1	1	1	1	1	1	1	1	1	1	1
Gpan_01G024330	1	1	1	1	1	1	1	1	1	1	1	1	1	1	1	1	1	1	1	1	1	1
Gpan_01G024350	1	1	1	1	1	1	1	1	1	1	1	1	1	1	1	1	1	1	1	1	1	1
Gpan_01G024360	1	1	1	1	1	1	1	1	1	1	1	1	1	1	1	1	1	1	1	1	1	1
Gpan_01G024390	1	1	1	1	1	1	1	1	1	1	1	1	1	1	1	1	1	1	1	1	1	1
Gpan_01G024400	1	1	1	1	1	1	1	1	1	1	1	1	1	1	1	1	1	1	1	1	1	1
Gpan_01G024510	1	1	1	1	1	1	1	1	1	1	1	1	1	1	1	1	1	1	1	1	1	1
Gpan_01G024630	1	1	1	1	1	1	1	1	1	1	1	1	1	1	1	1	1	1	1	1	1	1
Gpan_01G024640	1	1	1	1	1	1	1	1	1	1	1	1	1	1	1	1	1	1	1	1	1	1
Gpan_01G024730	1	1	1	1	1	1	1	1	1	1	1	1	1	1	1	1	1	1	1	1	1	1
Gpan_01G024760	1	1	1	1	1	1	1	1	1	1	1	1	1	1	1	1	1	1	1	1	1	1
Gpan_01G024790	1	1	1	1	1	1	1	1	1	1	1	1	1	1	1	1	1	1	1	1	1	1
Gpan_01G024800	1	1	1	1	1	1	1	1	1	1	1	1	1	1	1	1	1	1	1	1	1	1
Gpan_01G024830	1	1	1	1	1	1	1	1	1	1	1	1	1	1	1	1	1	1	1	1	1	1
Gpan_01G024870	1	1	1	1	1	1	1	1	1	1	1	1	1	1	1	1	1	1	1	1	1	1
Gpan_01G024910	1	1	1	1	1	1	1	1	1	1	1	1	1	1	1	1	1	1	1	1	1	1
Gpan_01G024920	1	1	1	1	1	1	1	1	1	1	1	1	1	1	1	1	1	1	1	1	1	1
Gpan_01G024930	1	1	1	1	1	1	1	1	1	1	1	1	1	1	1	1	1	1	1	1	1	1
Gpan_01G024970	1	1	1	1	1	1	1	1	1	1	1	1	1	1	1	1	1	1	1	1	1	1
Gpan_01G024980	1	1	1	1	1	1	1	1	1	1	1	1	1	1	1	1	1	1	1	1	1	1
Gpan_01G025090	1	1	1	1	1	1	1	1	1	1	1	1	1	1	1	1	1	1	1	1	1	1
Gpan_01G025100	1	1	1	1	1	1	1	1	1	1	1	1	1	1	1	1	1	1	1	1	1	1
Gpan_01G025120	1	1	1	1	1	1	1	1	1	1	1	1	1	1	1	1	1	1	1	1	1	1
Gpan_01G025130	1	1	1	1	1	1	1	1	1	1	1	1	1	1	1	1	1	1	1	1	1	1
Gpan_01G025190	1	1	1	1	1	1	1	1	1	1	1	1	1	1	1	1	1	1	1	1	1	1
Gpan_01G025200	1	1	1	1	1	1	1	1	1	1	1	1	1	1	1	1	1	1	1	1	1	1
Gpan_01G025220	1	1	1	1	1	1	1	1	1	1	1	1	1	1	1	1	1	1	1	1	1	1
Gpan_01G025300	1	1	1	1	1	1	1	1	1	1	1	1	1	1	1	1	1	1	1	1	1	1
Gpan_01G025320	1	1	1	1	1	1	1	1	1	1	1	1	1	1	1	1	1	1	1	1	1	1
Gpan_01G025330	1	1	1	1	1	1	1	1	1	1	1	1	1	1	1	1	1	1	1	1	1	1
Gpan_01G025340	1	1	1	1	1	1	1	1	1	1	1	1	1	1	1	1	1	1	1	1	1	1
Gpan_01G025350	1	1	1	1	1	1	1	1	1	1	1	1	1	1	1	1	1	1	1	1	1	1
Gpan_01G025370	1	1	1	1	1	1	1	1	1	1	1	1	1	1	1	1	1	1	1	1	1	1
Gpan_01G025380	1	1	1	1	1	1	1	1	1	1	1	1	1	1	1	1	1	1	1	1	1	1
Gpan_01G025390	1	1	1	1	1	1	1	1	1	1	1	1	1	1	1	1	1	1	1	1	1	1
Gpan_01G025400	1	1	1	1	1	1	1	1	1	1	1	1	1	1	1	1	1	1	1	1	1	1
Gpan_01G025410	1	1	1	1	1	1	1	1	1	1	1	1	1	1	1	1	1	1	1	1	1	1
Gpan_01G025420	1	1	1	1	1	1	1	1	1	1	1	1	1	1	1	1	1	1	1	1	1	1
Gpan_01G025430	1	1	1	1	1	1	1	1	1	1	1	1	1	1	1	1	1	1	1	1	1	1
Gpan_01G025460	1	1	1	1	1	1	1	1	1	1	1	1	1	1	1	1	1	1	1	1	1	1
Gpan_01G025480	1	1	1	1	1	1	1	1	1	1	1	1	1	1	1	1	1	1	1	1	1	1
Gpan_01G025500	1	1	1	1	1	1	1	1	1	1	1	1	1	1	1	1	1	1	1	1	1	1
Gpan_01G025540	1	1	1	1	1	1	1	1	1	1	1	1	1	1	1	1	1	1	1	1	1	1
Gpan_01G025720	1	1	1	1	1	1	1	1	1	1	1	1	1	1	1	1	1	1	1	1	1	1
Gpan_01G025790	1	1	1	1	1	1	1	1	1	1	1	1	1	1	1	1	1	1	1	1	1	1
Gpan_01G025800	1	1	1	1	1	1	1	1	1	1	1	1	1	1	1	1	1	1	1	1	1	1
Gpan_01G025810	1	1	1	1	1	1	1	1	1	1	1	1	1	1	1	1	1	1	1	1	1	1
Gpan_01G025850	1	1	1	1	1	1	1	1	1	1	1	1	1	1	1	1	1	1	1	1	1	1
Gpan_01G025910	1	1	1	1	1	1	1	1	1	1	1	1	1	1	1	1	1	1	1	1	1	1
Gpan_01G025920	1	1	1	1	1	1	1	1	1	1	1	1	1	1	1	1	1	1	1	1	1	1
Gpan_01G025940	1	1	1	1	1	1	1	1	1	1	1	1	1	1	1	1	1	1	1	1	1	1
Gpan_01G025970	1	1	1	1	1	1	1	1	1	1	1	1	1	1	1	1	1	1	1	1	1	1
Gpan_01G025980	1	1	1	1	1	1	1	1	1	1	1	1	1	1	1	1	1	1	1	1	1	1
Gpan_01G025990	1	1	1	1	1	1	1	1	1	1	1	1	1	1	1	1	1	1	1	1	1	1
Gpan_01G026320	1	1	1	1	1	1	1	1	1	1	1	1	1	1	1	1	1	1	1	1	1	1
Gpan_01G026330	1	1	1	1	1	1	1	1	1	1	1	1	1	1	1	1	1	1	1	1	1	1
Gpan_01G026340	1	1	1	1	1	1	1	1	1	1	1	1	1	1	1	1	1	1	1	1	1	1
Gpan_01G026380	1	1	1	1	1	1	1	1	1	1	1	1	1	1	1	1	1	1	1	1	1	1
Gpan_01G026450	1	1	1	1	1	1	1	1	1	1	1	1	1	1	1	1	1	1	1	1	1	1
Gpan_01G026460	1	1	1	1	1	1	1	1	1	1	1	1	1	1	1	1	1	1	1	1	1	1
Gpan_01G026520	1	1	1	1	1	1	1	1	1	1	1	1	1	1	1	1	1	1	1	1	1	1
Gpan_01G026550	1	1	1	1	1	1	1	1	1	1	1	1	1	1	1	1	1	1	1	1	1	1
Gpan_01G026570	1	1	1	1	1	1	1	1	1	1	1	1	1	1	1	1	1	1	1	1	1	1
Gpan_01G026580	1	1	1	1	1	1	1	1	1	1	1	1	1	1	1	1	1	1	1	1	1	1
Gpan_01G026590	1	1	1	1	1	1	1	1	1	1	1	1	1	1	1	1	1	1	1	1	1	1
Gpan_01G026600	1	1	1	1	1	1	1	1	1	1	1	1	1	1	1	1	1	1	1	1	1	1
Gpan_01G026610	1	1	1	1	1	1	1	1	1	1	1	1	1	1	1	1	1	1	1	1	1	1
Gpan_01G026630	1	1	1	1	1	1	1	1	1	1	1	1	1	1	1	1	1	1	1	1	1	1
Gpan_01G026640	1	1	1	1	1	1	1	1	1	1	1	1	1	1	1	1	1	1	1	1	1	1
Gpan_01G026650	1	1	1	1	1	1	1	1	1	1	1	1	1	1	1	1	1	1	1	1	1	1
Gpan_01G026680	1	1	1	1	1	1	1	1	1	1	1	1	1	1	1	1	1	1	1	1	1	1
Gpan_01G026740	1	1	1	1	1	1	1	1	1	1	1	1	1	1	1	1	1	1	1	1	1	1
Gpan_01G026750	1	1	1	1	1	1	1	1	1	1	1	1	1	1	1	1	1	1	1	1	1	1
Gpan_01G026770	1	1	1	1	1	1	1	1	1	1	1	1	1	1	1	1	1	1	1	1	1	1
Gpan_01G026780	1	1	1	1	1	1	1	1	1	1	1	1	1	1	1	1	1	1	1	1	1	1
Gpan_01G026790	1	1	1	1	1	1	1	1	1	1	1	1	1	1	1	1	1	1	1	1	1	1
Gpan_01G026800	1	1	1	1	1	1	1	1	1	1	1	1	1	1	1	1	1	1	1	1	1	1
Gpan_01G026820	1	1	1	1	1	1	1	1	1	1	1	1	1	1	1	1	1	1	1	1	1	1
Gpan_01G026870	1	1	1	1	1	1	1	1	1	1	1	1	1	1	1	1	1	1	1	1	1	1
Gpan_01G026890	1	1	1	1	1	1	1	1	1	1	1	1	1	1	1	1	1	1	1	1	1	1
Gpan_01G026910	1	1	1	1	1	1	1	1	1	1	1	1	1	1	1	1	1	1	1	1	1	1
Gpan_01G026920	1	1	1	1	1	1	1	1	1	1	1	1	1	1	1	1	1	1	1	1	1	1
Gpan_01G026940	1	1	1	1	1	1	1	1	1	1	1	1	1	1	1	1	1	1	1	1	1	1
Gpan_01G027050	1	1	1	1	1	1	1	1	1	1	1	1	1	1	1	1	1	1	1	1	1	1
Gpan_01G027090	1	1	1	1	1	1	1	1	1	1	1	1	1	1	1	1	1	1	1	1	1	1
Gpan_01G027190	1	1	1	1	1	1	1	1	1	1	1	1	1	1	1	1	1	1	1	1	1	1
Gpan_01G027230	1	1	1	1	1	1	1	1	1	1	1	1	1	1	1	1	1	1	1	1	1	1
Gpan_01G027300	1	1	1	1	1	1	1	1	1	1	1	1	1	1	1	1	1	1	1	1	1	1
Gpan_01G027310	1	1	1	1	1	1	1	1	1	1	1	1	1	1	1	1	1	1	1	1	1	1
Gpan_01G027390	1	1	1	1	1	1	1	1	1	1	1	1	1	1	1	1	1	1	1	1	1	1
Gpan_01G027400	1	1	1	1	1	1	1	1	1	1	1	1	1	1	1	1	1	1	1	1	1	1
Gpan_01G027420	1	1	1	1	1	1	1	1	1	1	1	1	1	1	1	1	1	1	1	1	1	1
Gpan_01G027430	1	1	1	1	1	1	1	1	1	1	1	1	1	1	1	1	1	1	1	1	1	1
Gpan_01G027510	1	1	1	1	1	1	1	1	1	1	1	1	1	1	1	1	1	1	1	1	1	1
Gpan_01G027630	1	1	1	1	1	1	1	1	1	1	1	1	1	1	1	1	1	1	1	1	1	1
Gpan_01G027760	1	1	1	1	1	1	1	1	1	1	1	1	1	1	1	1	1	1	1	1	1	1
Gpan_01G027830	1	1	1	1	1	1	1	1	1	1	1	1	1	1	1	1	1	1	1	1	1	1
Gpan_01G027840	1	1	1	1	1	1	1	1	1	1	1	1	1	1	1	1	1	1	1	1	1	1
Gpan_01G027850	1	1	1	1	1	1	1	1	1	1	1	1	1	1	1	1	1	1	1	1	1	1
Gpan_01G027860	1	1	1	1	1	1	1	1	1	1	1	1	1	1	1	1	1	1	1	1	1	1
Gpan_01G027890	1	1	1	1	1	1	1	1	1	1	1	1	1	1	1	1	1	1	1	1	1	1
Gpan_01G027910	1	1	1	1	1	1	1	1	1	1	1	1	1	1	1	1	1	1	1	1	1	1
Gpan_01G028070	1	1	1	1	1	1	1	1	1	1	1	1	1	1	1	1	1	1	1	1	1	1
Gpan_01G028090	1	1	1	1	1	1	1	1	1	1	1	1	1	1	1	1	1	1	1	1	1	1
Gpan_01G028100	1	1	1	1	1	1	1	1	1	1	1	1	1	1	1	1	1	1	1	1	1	1
Gpan_01G028150	1	1	1	1	1	1	1	1	1	1	1	1	1	1	1	1	1	1	1	1	1	1
Gpan_01G028190	1	1	1	1	1	1	1	1	1	1	1	1	1	1	1	1	1	1	1	1	1	1
Gpan_01G028250	1	1	1	1	1	1	1	1	1	1	1	1	1	1	1	1	1	1	1	1	1	1
Gpan_01G028310	1	1	1	1	1	1	1	1	1	1	1	1	1	1	1	1	1	1	1	1	1	1
Gpan_01G028370	1	1	1	1	1	1	1	1	1	1	1	1	1	1	1	1	1	1	1	1	1	1
Gpan_01G028380	1	1	1	1	1	1	1	1	1	1	1	1	1	1	1	1	1	1	1	1	1	1
Gpan_01G028430	1	1	1	1	1	1	1	1	1	1	1	1	1	1	1	1	1	1	1	1	1	1
Gpan_01G028490	1	1	1	1	1	1	1	1	1	1	1	1	1	1	1	1	1	1	1	1	1	1
Gpan_01G028520	1	1	1	1	1	1	1	1	1	1	1	1	1	1	1	1	1	1	1	1	1	1
Gpan_01G028530	1	1	1	1	1	1	1	1	1	1	1	1	1	1	1	1	1	1	1	1	1	1
Gpan_01G028560	1	1	1	1	1	1	1	1	1	1	1	1	1	1	1	1	1	1	1	1	1	1
Gpan_01G028600	1	1	1	1	1	1	1	1	1	1	1	1	1	1	1	1	1	1	1	1	1	1
Gpan_01G028690	1	1	1	1	1	1	1	1	1	1	1	1	1	1	1	1	1	1	1	1	1	1
Gpan_01G028720	1	1	1	1	1	1	1	1	1	1	1	1	1	1	1	1	1	1	1	1	1	1
Gpan_01G028730	1	1	1	1	1	1	1	1	1	1	1	1	1	1	1	1	1	1	1	1	1	1
Gpan_01G028780	1	1	1	1	1	1	1	1	1	1	1	1	1	1	1	1	1	1	1	1	1	1
Gpan_01G028810	1	1	1	1	1	1	1	1	1	1	1	1	1	1	1	1	1	1	1	1	1	1
Gpan_01G028820	1	1	1	1	1	1	1	1	1	1	1	1	1	1	1	1	1	1	1	1	1	1
Gpan_01G028830	1	1	1	1	1	1	1	1	1	1	1	1	1	1	1	1	1	1	1	1	1	1
Gpan_01G028840	1	1	1	1	1	1	1	1	1	1	1	1	1	1	1	1	1	1	1	1	1	1
Gpan_01G028850	1	1	1	1	1	1	1	1	1	1	1	1	1	1	1	1	1	1	1	1	1	1
Gpan_01G028950	1	1	1	1	1	1	1	1	1	1	1	1	1	1	1	1	1	1	1	1	1	1
Gpan_01G029120	1	1	1	1	1	1	1	1	1	1	1	1	1	1	1	1	1	1	1	1	1	1
Gpan_01G029150	1	1	1	1	1	1	1	1	1	1	1	1	1	1	1	1	1	1	1	1	1	1
Gpan_01G029170	1	1	1	1	1	1	1	1	1	1	1	1	1	1	1	1	1	1	1	1	1	1
Gpan_01G029190	1	1	1	1	1	1	1	1	1	1	1	1	1	1	1	1	1	1	1	1	1	1
Gpan_01G029270	1	1	1	1	1	1	1	1	1	1	1	1	1	1	1	1	1	1	1	1	1	1
Gpan_01G029300	1	1	1	1	1	1	1	1	1	1	1	1	1	1	1	1	1	1	1	1	1	1
Gpan_01G029310	1	1	1	1	1	1	1	1	1	1	1	1	1	1	1	1	1	1	1	1	1	1
Gpan_01G029320	1	1	1	1	1	1	1	1	1	1	1	1	1	1	1	1	1	1	1	1	1	1
Gpan_01G029340	1	1	1	1	1	1	1	1	1	1	1	1	1	1	1	1	1	1	1	1	1	1
Gpan_01G029370	1	1	1	1	1	1	1	1	1	1	1	1	1	1	1	1	1	1	1	1	1	1
Gpan_01G029400	1	1	1	1	1	1	1	1	1	1	1	1	1	1	1	1	1	1	1	1	1	1
Gpan_01G029410	1	1	1	1	1	1	1	1	1	1	1	1	1	1	1	1	1	1	1	1	1	1
Gpan_01G029420	1	1	1	1	1	1	1	1	1	1	1	1	1	1	1	1	1	1	1	1	1	1
Gpan_01G029450	1	1	1	1	1	1	1	1	1	1	1	1	1	1	1	1	1	1	1	1	1	1
Gpan_01G029460	1	1	1	1	1	1	1	1	1	1	1	1	1	1	1	1	1	1	1	1	1	1
Gpan_01G029470	1	1	1	1	1	1	1	1	1	1	1	1	1	1	1	1	1	1	1	1	1	1
Gpan_01G029490	1	1	1	1	1	1	1	1	1	1	1	1	1	1	1	1	1	1	1	1	1	1
Gpan_01G029560	1	1	1	1	1	1	1	1	1	1	1	1	1	1	1	1	1	1	1	1	1	1
Gpan_01G029580	1	1	1	1	1	1	1	1	1	1	1	1	1	1	1	1	1	1	1	1	1	1
Gpan_01G029600	1	1	1	1	1	1	1	1	1	1	1	1	1	1	1	1	1	1	1	1	1	1
Gpan_01G029610	1	1	1	1	1	1	1	1	1	1	1	1	1	1	1	1	1	1	1	1	1	1
Gpan_01G029630	1	1	1	1	1	1	1	1	1	1	1	1	1	1	1	1	1	1	1	1	1	1
Gpan_01G029670	1	1	1	1	1	1	1	1	1	1	1	1	1	1	1	1	1	1	1	1	1	1
Gpan_01G029680	1	1	1	1	1	1	1	1	1	1	1	1	1	1	1	1	1	1	1	1	1	1
Gpan_01G029700	1	1	1	1	1	1	1	1	1	1	1	1	1	1	1	1	1	1	1	1	1	1
Gpan_01G029710	1	1	1	1	1	1	1	1	1	1	1	1	1	1	1	1	1	1	1	1	1	1
Gpan_01G029750	1	1	1	1	1	1	1	1	1	1	1	1	1	1	1	1	1	1	1	1	1	1
Gpan_01G029790	1	1	1	1	1	1	1	1	1	1	1	1	1	1	1	1	1	1	1	1	1	1
Gpan_01G029810	1	1	1	1	1	1	1	1	1	1	1	1	1	1	1	1	1	1	1	1	1	1
Gpan_02G000190	1	1	1	1	1	1	1	1	1	1	1	1	1	1	1	1	1	1	1	1	1	1
Gpan_02G000230	1	1	1	1	1	1	1	1	1	1	1	1	1	1	1	1	1	1	1	1	1	1
Gpan_02G000260	1	1	1	1	1	1	1	1	1	1	1	1	1	1	1	1	1	1	1	1	1	1
Gpan_02G000350	1	1	1	1	1	1	1	1	1	1	1	1	1	1	1	1	1	1	1	1	1	1
Gpan_02G000380	1	1	1	1	1	1	1	1	1	1	1	1	1	1	1	1	1	1	1	1	1	1
Gpan_02G000410	1	1	1	1	1	1	1	1	1	1	1	1	1	1	1	1	1	1	1	1	1	1
Gpan_02G000430	1	1	1	1	1	1	1	1	1	1	1	1	1	1	1	1	1	1	1	1	1	1
Gpan_02G000440	1	1	1	1	1	1	1	1	1	1	1	1	1	1	1	1	1	1	1	1	1	1
Gpan_02G000480	1	1	1	1	1	1	1	1	1	1	1	1	1	1	1	1	1	1	1	1	1	1
Gpan_02G000490	1	1	1	1	1	1	1	1	1	1	1	1	1	1	1	1	1	1	1	1	1	1
Gpan_02G000500	1	1	1	1	1	1	1	1	1	1	1	1	1	1	1	1	1	1	1	1	1	1
Gpan_02G000530	1	1	1	1	1	1	1	1	1	1	1	1	1	1	1	1	1	1	1	1	1	1
Gpan_02G000550	1	1	1	1	1	1	1	1	1	1	1	1	1	1	1	1	1	1	1	1	1	1
Gpan_02G000560	1	1	1	1	1	1	1	1	1	1	1	1	1	1	1	1	1	1	1	1	1	1
Gpan_02G000580	1	1	1	1	1	1	1	1	1	1	1	1	1	1	1	1	1	1	1	1	1	1
Gpan_02G000610	1	1	1	1	1	1	1	1	1	1	1	1	1	1	1	1	1	1	1	1	1	1
Gpan_02G000630	1	1	1	1	1	1	1	1	1	1	1	1	1	1	1	1	1	1	1	1	1	1
Gpan_02G000640	1	1	1	1	1	1	1	1	1	1	1	1	1	1	1	1	1	1	1	1	1	1
Gpan_02G000650	1	1	1	1	1	1	1	1	1	1	1	1	1	1	1	1	1	1	1	1	1	1
Gpan_02G000660	1	1	1	1	1	1	1	1	1	1	1	1	1	1	1	1	1	1	1	1	1	1
Gpan_02G000690	1	1	1	1	1	1	1	1	1	1	1	1	1	1	1	1	1	1	1	1	1	1
Gpan_02G000700	1	1	1	1	1	1	1	1	1	1	1	1	1	1	1	1	1	1	1	1	1	1
Gpan_02G000740	1	1	1	1	1	1	1	1	1	1	1	1	1	1	1	1	1	1	1	1	1	1
Gpan_02G000800	1	1	1	1	1	1	1	1	1	1	1	1	1	1	1	1	1	1	1	1	1	1
Gpan_02G000830	1	1	1	1	1	1	1	1	1	1	1	1	1	1	1	1	1	1	1	1	1	1
Gpan_02G000870	1	1	1	1	1	1	1	1	1	1	1	1	1	1	1	1	1	1	1	1	1	1
Gpan_02G000890	1	1	1	1	1	1	1	1	1	1	1	1	1	1	1	1	1	1	1	1	1	1
Gpan_02G000910	1	1	1	1	1	1	1	1	1	1	1	1	1	1	1	1	1	1	1	1	1	1
Gpan_02G000930	1	1	1	1	1	1	1	1	1	1	1	1	1	1	1	1	1	1	1	1	1	1
Gpan_02G000940	1	1	1	1	1	1	1	1	1	1	1	1	1	1	1	1	1	1	1	1	1	1
Gpan_02G000990	1	1	1	1	1	1	1	1	1	1	1	1	1	1	1	1	1	1	1	1	1	1
Gpan_02G001010	1	1	1	1	1	1	1	1	1	1	1	1	1	1	1	1	1	1	1	1	1	1
Gpan_02G001020	1	1	1	1	1	1	1	1	1	1	1	1	1	1	1	1	1	1	1	1	1	1
Gpan_02G001030	1	1	1	1	1	1	1	1	1	1	1	1	1	1	1	1	1	1	1	1	1	1
Gpan_02G001110	1	1	1	1	1	1	1	1	1	1	1	1	1	1	1	1	1	1	1	1	1	1
Gpan_02G001130	1	1	1	1	1	1	1	1	1	1	1	1	1	1	1	1	1	1	1	1	1	1
Gpan_02G001150	1	1	1	1	1	1	1	1	1	1	1	1	1	1	1	1	1	1	1	1	1	1
Gpan_02G001170	1	1	1	1	1	1	1	1	1	1	1	1	1	1	1	1	1	1	1	1	1	1
Gpan_02G001190	1	1	1	1	1	1	1	1	1	1	1	1	1	1	1	1	1	1	1	1	1	1
Gpan_02G001200	1	1	1	1	1	1	1	1	1	1	1	1	1	1	1	1	1	1	1	1	1	1
Gpan_02G001440	1	1	1	1	1	1	1	1	1	1	1	1	1	1	1	1	1	1	1	1	1	1
Gpan_02G001450	1	1	1	1	1	1	1	1	1	1	1	1	1	1	1	1	1	1	1	1	1	1
Gpan_02G001460	1	1	1	1	1	1	1	1	1	1	1	1	1	1	1	1	1	1	1	1	1	1
Gpan_02G001480	1	1	1	1	1	1	1	1	1	1	1	1	1	1	1	1	1	1	1	1	1	1
Gpan_02G001500	1	1	1	1	1	1	1	1	1	1	1	1	1	1	1	1	1	1	1	1	1	1
Gpan_02G001520	1	1	1	1	1	1	1	1	1	1	1	1	1	1	1	1	1	1	1	1	1	1
Gpan_02G001530	1	1	1	1	1	1	1	1	1	1	1	1	1	1	1	1	1	1	1	1	1	1
Gpan_02G001550	1	1	1	1	1	1	1	1	1	1	1	1	1	1	1	1	1	1	1	1	1	1
Gpan_02G001560	1	1	1	1	1	1	1	1	1	1	1	1	1	1	1	1	1	1	1	1	1	1
Gpan_02G001580	1	1	1	1	1	1	1	1	1	1	1	1	1	1	1	1	1	1	1	1	1	1
Gpan_02G001590	1	1	1	1	1	1	1	1	1	1	1	1	1	1	1	1	1	1	1	1	1	1
Gpan_02G001600	1	1	1	1	1	1	1	1	1	1	1	1	1	1	1	1	1	1	1	1	1	1
Gpan_02G001660	1	1	1	1	1	1	1	1	1	1	1	1	1	1	1	1	1	1	1	1	1	1
Gpan_02G001670	1	1	1	1	1	1	1	1	1	1	1	1	1	1	1	1	1	1	1	1	1	1
Gpan_02G001690	1	1	1	1	1	1	1	1	1	1	1	1	1	1	1	1	1	1	1	1	1	1
Gpan_02G001740	1	1	1	1	1	1	1	1	1	1	1	1	1	1	1	1	1	1	1	1	1	1
Gpan_02G001760	1	1	1	1	1	1	1	1	1	1	1	1	1	1	1	1	1	1	1	1	1	1
Gpan_02G001770	1	1	1	1	1	1	1	1	1	1	1	1	1	1	1	1	1	1	1	1	1	1
Gpan_02G001780	1	1	1	1	1	1	1	1	1	1	1	1	1	1	1	1	1	1	1	1	1	1
Gpan_02G001830	1	1	1	1	1	1	1	1	1	1	1	1	1	1	1	1	1	1	1	1	1	1
Gpan_02G001840	1	1	1	1	1	1	1	1	1	1	1	1	1	1	1	1	1	1	1	1	1	1
Gpan_02G001850	1	1	1	1	1	1	1	1	1	1	1	1	1	1	1	1	1	1	1	1	1	1
Gpan_02G001870	1	1	1	1	1	1	1	1	1	1	1	1	1	1	1	1	1	1	1	1	1	1
Gpan_02G001880	1	1	1	1	1	1	1	1	1	1	1	1	1	1	1	1	1	1	1	1	1	1
Gpan_02G001940	1	1	1	1	1	1	1	1	1	1	1	1	1	1	1	1	1	1	1	1	1	1
Gpan_02G001970	1	1	1	1	1	1	1	1	1	1	1	1	1	1	1	1	1	1	1	1	1	1
Gpan_02G002010	1	1	1	1	1	1	1	1	1	1	1	1	1	1	1	1	1	1	1	1	1	1
Gpan_02G002050	1	1	1	1	1	1	1	1	1	1	1	1	1	1	1	1	1	1	1	1	1	1
Gpan_02G002060	1	1	1	1	1	1	1	1	1	1	1	1	1	1	1	1	1	1	1	1	1	1
Gpan_02G002080	1	1	1	1	1	1	1	1	1	1	1	1	1	1	1	1	1	1	1	1	1	1
Gpan_02G002090	1	1	1	1	1	1	1	1	1	1	1	1	1	1	1	1	1	1	1	1	1	1
Gpan_02G002120	1	1	1	1	1	1	1	1	1	1	1	1	1	1	1	1	1	1	1	1	1	1
Gpan_02G002140	1	1	1	1	1	1	1	1	1	1	1	1	1	1	1	1	1	1	1	1	1	1
Gpan_02G002230	1	1	1	1	1	1	1	1	1	1	1	1	1	1	1	1	1	1	1	1	1	1
Gpan_02G002240	1	1	1	1	1	1	1	1	1	1	1	1	1	1	1	1	1	1	1	1	1	1
Gpan_02G002250	1	1	1	1	1	1	1	1	1	1	1	1	1	1	1	1	1	1	1	1	1	1
Gpan_02G002260	1	1	1	1	1	1	1	1	1	1	1	1	1	1	1	1	1	1	1	1	1	1
Gpan_02G002270	1	1	1	1	1	1	1	1	1	1	1	1	1	1	1	1	1	1	1	1	1	1
Gpan_02G002280	1	1	1	1	1	1	1	1	1	1	1	1	1	1	1	1	1	1	1	1	1	1
Gpan_02G002300	1	1	1	1	1	1	1	1	1	1	1	1	1	1	1	1	1	1	1	1	1	1
Gpan_02G002330	1	1	1	1	1	1	1	1	1	1	1	1	1	1	1	1	1	1	1	1	1	1
Gpan_02G002340	1	1	1	1	1	1	1	1	1	1	1	1	1	1	1	1	1	1	1	1	1	1
Gpan_02G002350	1	1	1	1	1	1	1	1	1	1	1	1	1	1	1	1	1	1	1	1	1	1
Gpan_02G002370	1	1	1	1	1	1	1	1	1	1	1	1	1	1	1	1	1	1	1	1	1	1
Gpan_02G002380	1	1	1	1	1	1	1	1	1	1	1	1	1	1	1	1	1	1	1	1	1	1
Gpan_02G002390	1	1	1	1	1	1	1	1	1	1	1	1	1	1	1	1	1	1	1	1	1	1
Gpan_02G002410	1	1	1	1	1	1	1	1	1	1	1	1	1	1	1	1	1	1	1	1	1	1
Gpan_02G002420	1	1	1	1	1	1	1	1	1	1	1	1	1	1	1	1	1	1	1	1	1	1
Gpan_02G002430	1	1	1	1	1	1	1	1	1	1	1	1	1	1	1	1	1	1	1	1	1	1
Gpan_02G002450	1	1	1	1	1	1	1	1	1	1	1	1	1	1	1	1	1	1	1	1	1	1
Gpan_02G002510	1	1	1	1	1	1	1	1	1	1	1	1	1	1	1	1	1	1	1	1	1	1
Gpan_02G002550	1	1	1	1	1	1	1	1	1	1	1	1	1	1	1	1	1	1	1	1	1	1
Gpan_02G002590	1	1	1	1	1	1	1	1	1	1	1	1	1	1	1	1	1	1	1	1	1	1
Gpan_02G002630	1	1	1	1	1	1	1	1	1	1	1	1	1	1	1	1	1	1	1	1	1	1
Gpan_02G002640	1	1	1	1	1	1	1	1	1	1	1	1	1	1	1	1	1	1	1	1	1	1
Gpan_02G002650	1	1	1	1	1	1	1	1	1	1	1	1	1	1	1	1	1	1	1	1	1	1
Gpan_02G002660	1	1	1	1	1	1	1	1	1	1	1	1	1	1	1	1	1	1	1	1	1	1
Gpan_02G002680	1	1	1	1	1	1	1	1	1	1	1	1	1	1	1	1	1	1	1	1	1	1
Gpan_02G002700	1	1	1	1	1	1	1	1	1	1	1	1	1	1	1	1	1	1	1	1	1	1
Gpan_02G002800	1	1	1	1	1	1	1	1	1	1	1	1	1	1	1	1	1	1	1	1	1	1
Gpan_02G002840	1	1	1	1	1	1	1	1	1	1	1	1	1	1	1	1	1	1	1	1	1	1
Gpan_02G002860	1	1	1	1	1	1	1	1	1	1	1	1	1	1	1	1	1	1	1	1	1	1
Gpan_02G002920	1	1	1	1	1	1	1	1	1	1	1	1	1	1	1	1	1	1	1	1	1	1
Gpan_02G002940	1	1	1	1	1	1	1	1	1	1	1	1	1	1	1	1	1	1	1	1	1	1
Gpan_02G002950	1	1	1	1	1	1	1	1	1	1	1	1	1	1	1	1	1	1	1	1	1	1
Gpan_02G003000	1	1	1	1	1	1	1	1	1	1	1	1	1	1	1	1	1	1	1	1	1	1
Gpan_02G003040	1	1	1	1	1	1	1	1	1	1	1	1	1	1	1	1	1	1	1	1	1	1
Gpan_02G003050	1	1	1	1	1	1	1	1	1	1	1	1	1	1	1	1	1	1	1	1	1	1
Gpan_02G003060	1	1	1	1	1	1	1	1	1	1	1	1	1	1	1	1	1	1	1	1	1	1
Gpan_02G003070	1	1	1	1	1	1	1	1	1	1	1	1	1	1	1	1	1	1	1	1	1	1
Gpan_02G003190	1	1	1	1	1	1	1	1	1	1	1	1	1	1	1	1	1	1	1	1	1	1
Gpan_02G003200	1	1	1	1	1	1	1	1	1	1	1	1	1	1	1	1	1	1	1	1	1	1
Gpan_02G003230	1	1	1	1	1	1	1	1	1	1	1	1	1	1	1	1	1	1	1	1	1	1
Gpan_02G003270	1	1	1	1	1	1	1	1	1	1	1	1	1	1	1	1	1	1	1	1	1	1
Gpan_02G003380	1	1	1	1	1	1	1	1	1	1	1	1	1	1	1	1	1	1	1	1	1	1
Gpan_02G003410	1	1	1	1	1	1	1	1	1	1	1	1	1	1	1	1	1	1	1	1	1	1
Gpan_02G003440	1	1	1	1	1	1	1	1	1	1	1	1	1	1	1	1	1	1	1	1	1	1
Gpan_02G003450	1	1	1	1	1	1	1	1	1	1	1	1	1	1	1	1	1	1	1	1	1	1
Gpan_02G003540	1	1	1	1	1	1	1	1	1	1	1	1	1	1	1	1	1	1	1	1	1	1
Gpan_02G003550	1	1	1	1	1	1	1	1	1	1	1	1	1	1	1	1	1	1	1	1	1	1
Gpan_02G003570	1	1	1	1	1	1	1	1	1	1	1	1	1	1	1	1	1	1	1	1	1	1
Gpan_02G003600	1	1	1	1	1	1	1	1	1	1	1	1	1	1	1	1	1	1	1	1	1	1
Gpan_02G003620	1	1	1	1	1	1	1	1	1	1	1	1	1	1	1	1	1	1	1	1	1	1
Gpan_02G003660	1	1	1	1	1	1	1	1	1	1	1	1	1	1	1	1	1	1	1	1	1	1
Gpan_02G003710	1	1	1	1	1	1	1	1	1	1	1	1	1	1	1	1	1	1	1	1	1	1
Gpan_02G003750	1	1	1	1	1	1	1	1	1	1	1	1	1	1	1	1	1	1	1	1	1	1
Gpan_02G003790	1	1	1	1	1	1	1	1	1	1	1	1	1	1	1	1	1	1	1	1	1	1
Gpan_02G003800	1	1	1	1	1	1	1	1	1	1	1	1	1	1	1	1	1	1	1	1	1	1
Gpan_02G003830	1	1	1	1	1	1	1	1	1	1	1	1	1	1	1	1	1	1	1	1	1	1
Gpan_02G003960	1	1	1	1	1	1	1	1	1	1	1	1	1	1	1	1	1	1	1	1	1	1
Gpan_02G003980	1	1	1	1	1	1	1	1	1	1	1	1	1	1	1	1	1	1	1	1	1	1
Gpan_02G004010	1	1	1	1	1	1	1	1	1	1	1	1	1	1	1	1	1	1	1	1	1	1
Gpan_02G004020	1	1	1	1	1	1	1	1	1	1	1	1	1	1	1	1	1	1	1	1	1	1
Gpan_02G004050	1	1	1	1	1	1	1	1	1	1	1	1	1	1	1	1	1	1	1	1	1	1
Gpan_02G004070	1	1	1	1	1	1	1	1	1	1	1	1	1	1	1	1	1	1	1	1	1	1
Gpan_02G004080	1	1	1	1	1	1	1	1	1	1	1	1	1	1	1	1	1	1	1	1	1	1
Gpan_02G004120	1	1	1	1	1	1	1	1	1	1	1	1	1	1	1	1	1	1	1	1	1	1
Gpan_02G004190	1	1	1	1	1	1	1	1	1	1	1	1	1	1	1	1	1	1	1	1	1	1
Gpan_02G004200	1	1	1	1	1	1	1	1	1	1	1	1	1	1	1	1	1	1	1	1	1	1
Gpan_02G004220	1	1	1	1	1	1	1	1	1	1	1	1	1	1	1	1	1	1	1	1	1	1
Gpan_02G004230	1	1	1	1	1	1	1	1	1	1	1	1	1	1	1	1	1	1	1	1	1	1
Gpan_02G004300	1	1	1	1	1	1	1	1	1	1	1	1	1	1	1	1	1	1	1	1	1	1
Gpan_02G004320	1	1	1	1	1	1	1	1	1	1	1	1	1	1	1	1	1	1	1	1	1	1
Gpan_02G004360	1	1	1	1	1	1	1	1	1	1	1	1	1	1	1	1	1	1	1	1	1	1
Gpan_02G004370	1	1	1	1	1	1	1	1	1	1	1	1	1	1	1	1	1	1	1	1	1	1
Gpan_02G004390	1	1	1	1	1	1	1	1	1	1	1	1	1	1	1	1	1	1	1	1	1	1
Gpan_02G004430	1	1	1	1	1	1	1	1	1	1	1	1	1	1	1	1	1	1	1	1	1	1
Gpan_02G004470	1	1	1	1	1	1	1	1	1	1	1	1	1	1	1	1	1	1	1	1	1	1
Gpan_02G004570	1	1	1	1	1	1	1	1	1	1	1	1	1	1	1	1	1	1	1	1	1	1
Gpan_02G004580	1	1	1	1	1	1	1	1	1	1	1	1	1	1	1	1	1	1	1	1	1	1
Gpan_02G004590	1	1	1	1	1	1	1	1	1	1	1	1	1	1	1	1	1	1	1	1	1	1
Gpan_02G004660	1	1	1	1	1	1	1	1	1	1	1	1	1	1	1	1	1	1	1	1	1	1
Gpan_02G004670	1	1	1	1	1	1	1	1	1	1	1	1	1	1	1	1	1	1	1	1	1	1
Gpan_02G004680	1	1	1	1	1	1	1	1	1	1	1	1	1	1	1	1	1	1	1	1	1	1
Gpan_02G004690	1	1	1	1	1	1	1	1	1	1	1	1	1	1	1	1	1	1	1	1	1	1
Gpan_02G004760	1	1	1	1	1	1	1	1	1	1	1	1	1	1	1	1	1	1	1	1	1	1
Gpan_02G004820	1	1	1	1	1	1	1	1	1	1	1	1	1	1	1	1	1	1	1	1	1	1
Gpan_02G004860	1	1	1	1	1	1	1	1	1	1	1	1	1	1	1	1	1	1	1	1	1	1
Gpan_02G004900	1	1	1	1	1	1	1	1	1	1	1	1	1	1	1	1	1	1	1	1	1	1
Gpan_02G004910	1	1	1	1	1	1	1	1	1	1	1	1	1	1	1	1	1	1	1	1	1	1
Gpan_02G004920	1	1	1	1	1	1	1	1	1	1	1	1	1	1	1	1	1	1	1	1	1	1
Gpan_02G004930	1	1	1	1	1	1	1	1	1	1	1	1	1	1	1	1	1	1	1	1	1	1
Gpan_02G004990	1	1	1	1	1	1	1	1	1	1	1	1	1	1	1	1	1	1	1	1	1	1
Gpan_02G005000	1	1	1	1	1	1	1	1	1	1	1	1	1	1	1	1	1	1	1	1	1	1
Gpan_02G005050	1	1	1	1	1	1	1	1	1	1	1	1	1	1	1	1	1	1	1	1	1	1
Gpan_02G005120	1	1	1	1	1	1	1	1	1	1	1	1	1	1	1	1	1	1	1	1	1	1
Gpan_02G005140	1	1	1	1	1	1	1	1	1	1	1	1	1	1	1	1	1	1	1	1	1	1
Gpan_02G005160	1	1	1	1	1	1	1	1	1	1	1	1	1	1	1	1	1	1	1	1	1	1
Gpan_02G005200	1	1	1	1	1	1	1	1	1	1	1	1	1	1	1	1	1	1	1	1	1	1
Gpan_02G005210	1	1	1	1	1	1	1	1	1	1	1	1	1	1	1	1	1	1	1	1	1	1
Gpan_02G005220	1	1	1	1	1	1	1	1	1	1	1	1	1	1	1	1	1	1	1	1	1	1
Gpan_02G005240	1	1	1	1	1	1	1	1	1	1	1	1	1	1	1	1	1	1	1	1	1	1
Gpan_02G005300	1	1	1	1	1	1	1	1	1	1	1	1	1	1	1	1	1	1	1	1	1	1
Gpan_02G005360	1	1	1	1	1	1	1	1	1	1	1	1	1	1	1	1	1	1	1	1	1	1
Gpan_02G005430	1	1	1	1	1	1	1	1	1	1	1	1	1	1	1	1	1	1	1	1	1	1
Gpan_02G005500	1	1	1	1	1	1	1	1	1	1	1	1	1	1	1	1	1	1	1	1	1	1
Gpan_02G005520	1	1	1	1	1	1	1	1	1	1	1	1	1	1	1	1	1	1	1	1	1	1
Gpan_02G005540	1	1	1	1	1	1	1	1	1	1	1	1	1	1	1	1	1	1	1	1	1	1
Gpan_02G005550	1	1	1	1	1	1	1	1	1	1	1	1	1	1	1	1	1	1	1	1	1	1
Gpan_02G005580	1	1	1	1	1	1	1	1	1	1	1	1	1	1	1	1	1	1	1	1	1	1
Gpan_02G005620	1	1	1	1	1	1	1	1	1	1	1	1	1	1	1	1	1	1	1	1	1	1
Gpan_02G005650	1	1	1	1	1	1	1	1	1	1	1	1	1	1	1	1	1	1	1	1	1	1
Gpan_02G005680	1	1	1	1	1	1	1	1	1	1	1	1	1	1	1	1	1	1	1	1	1	1
Gpan_02G005710	1	1	1	1	1	1	1	1	1	1	1	1	1	1	1	1	1	1	1	1	1	1
Gpan_02G005760	1	1	1	1	1	1	1	1	1	1	1	1	1	1	1	1	1	1	1	1	1	1
Gpan_02G005780	1	1	1	1	1	1	1	1	1	1	1	1	1	1	1	1	1	1	1	1	1	1
Gpan_02G005790	1	1	1	1	1	1	1	1	1	1	1	1	1	1	1	1	1	1	1	1	1	1
Gpan_02G005800	1	1	1	1	1	1	1	1	1	1	1	1	1	1	1	1	1	1	1	1	1	1
Gpan_02G005830	1	1	1	1	1	1	1	1	1	1	1	1	1	1	1	1	1	1	1	1	1	1
Gpan_02G005840	1	1	1	1	1	1	1	1	1	1	1	1	1	1	1	1	1	1	1	1	1	1
Gpan_02G005920	1	1	1	1	1	1	1	1	1	1	1	1	1	1	1	1	1	1	1	1	1	1
Gpan_02G005960	1	1	1	1	1	1	1	1	1	1	1	1	1	1	1	1	1	1	1	1	1	1
Gpan_02G006010	1	1	1	1	1	1	1	1	1	1	1	1	1	1	1	1	1	1	1	1	1	1
Gpan_02G006020	1	1	1	1	1	1	1	1	1	1	1	1	1	1	1	1	1	1	1	1	1	1
Gpan_02G006040	1	1	1	1	1	1	1	1	1	1	1	1	1	1	1	1	1	1	1	1	1	1
Gpan_02G006060	1	1	1	1	1	1	1	1	1	1	1	1	1	1	1	1	1	1	1	1	1	1
Gpan_02G006080	1	1	1	1	1	1	1	1	1	1	1	1	1	1	1	1	1	1	1	1	1	1
Gpan_02G006090	1	1	1	1	1	1	1	1	1	1	1	1	1	1	1	1	1	1	1	1	1	1
Gpan_02G006110	1	1	1	1	1	1	1	1	1	1	1	1	1	1	1	1	1	1	1	1	1	1
Gpan_02G006170	1	1	1	1	1	1	1	1	1	1	1	1	1	1	1	1	1	1	1	1	1	1
Gpan_02G006280	1	1	1	1	1	1	1	1	1	1	1	1	1	1	1	1	1	1	1	1	1	1
Gpan_02G006290	1	1	1	1	1	1	1	1	1	1	1	1	1	1	1	1	1	1	1	1	1	1
Gpan_02G006310	1	1	1	1	1	1	1	1	1	1	1	1	1	1	1	1	1	1	1	1	1	1
Gpan_02G006350	1	1	1	1	1	1	1	1	1	1	1	1	1	1	1	1	1	1	1	1	1	1
Gpan_02G006360	1	1	1	1	1	1	1	1	1	1	1	1	1	1	1	1	1	1	1	1	1	1
Gpan_02G006470	1	1	1	1	1	1	1	1	1	1	1	1	1	1	1	1	1	1	1	1	1	1
Gpan_02G006480	1	1	1	1	1	1	1	1	1	1	1	1	1	1	1	1	1	1	1	1	1	1
Gpan_02G006510	1	1	1	1	1	1	1	1	1	1	1	1	1	1	1	1	1	1	1	1	1	1
Gpan_02G006520	1	1	1	1	1	1	1	1	1	1	1	1	1	1	1	1	1	1	1	1	1	1
Gpan_02G006570	1	1	1	1	1	1	1	1	1	1	1	1	1	1	1	1	1	1	1	1	1	1
Gpan_02G006580	1	1	1	1	1	1	1	1	1	1	1	1	1	1	1	1	1	1	1	1	1	1
Gpan_02G006590	1	1	1	1	1	1	1	1	1	1	1	1	1	1	1	1	1	1	1	1	1	1
Gpan_02G006600	1	1	1	1	1	1	1	1	1	1	1	1	1	1	1	1	1	1	1	1	1	1
Gpan_02G006660	1	1	1	1	1	1	1	1	1	1	1	1	1	1	1	1	1	1	1	1	1	1
Gpan_02G006690	1	1	1	1	1	1	1	1	1	1	1	1	1	1	1	1	1	1	1	1	1	1
Gpan_02G006710	1	1	1	1	1	1	1	1	1	1	1	1	1	1	1	1	1	1	1	1	1	1
Gpan_02G006750	1	1	1	1	1	1	1	1	1	1	1	1	1	1	1	1	1	1	1	1	1	1
Gpan_02G006760	1	1	1	1	1	1	1	1	1	1	1	1	1	1	1	1	1	1	1	1	1	1
Gpan_02G006830	1	1	1	1	1	1	1	1	1	1	1	1	1	1	1	1	1	1	1	1	1	1
Gpan_02G006850	1	1	1	1	1	1	1	1	1	1	1	1	1	1	1	1	1	1	1	1	1	1
Gpan_02G006860	1	1	1	1	1	1	1	1	1	1	1	1	1	1	1	1	1	1	1	1	1	1
Gpan_02G006900	1	1	1	1	1	1	1	1	1	1	1	1	1	1	1	1	1	1	1	1	1	1
Gpan_02G006910	1	1	1	1	1	1	1	1	1	1	1	1	1	1	1	1	1	1	1	1	1	1
Gpan_02G006950	1	1	1	1	1	1	1	1	1	1	1	1	1	1	1	1	1	1	1	1	1	1
Gpan_02G007030	1	1	1	1	1	1	1	1	1	1	1	1	1	1	1	1	1	1	1	1	1	1
Gpan_02G007070	1	1	1	1	1	1	1	1	1	1	1	1	1	1	1	1	1	1	1	1	1	1
Gpan_02G007100	1	1	1	1	1	1	1	1	1	1	1	1	1	1	1	1	1	1	1	1	1	1
Gpan_02G007110	1	1	1	1	1	1	1	1	1	1	1	1	1	1	1	1	1	1	1	1	1	1
Gpan_02G007130	1	1	1	1	1	1	1	1	1	1	1	1	1	1	1	1	1	1	1	1	1	1
Gpan_02G007150	1	1	1	1	1	1	1	1	1	1	1	1	1	1	1	1	1	1	1	1	1	1
Gpan_02G007170	1	1	1	1	1	1	1	1	1	1	1	1	1	1	1	1	1	1	1	1	1	1
Gpan_02G007220	1	1	1	1	1	1	1	1	1	1	1	1	1	1	1	1	1	1	1	1	1	1
Gpan_02G007230	1	1	1	1	1	1	1	1	1	1	1	1	1	1	1	1	1	1	1	1	1	1
Gpan_02G007290	1	1	1	1	1	1	1	1	1	1	1	1	1	1	1	1	1	1	1	1	1	1
Gpan_02G007300	1	1	1	1	1	1	1	1	1	1	1	1	1	1	1	1	1	1	1	1	1	1
Gpan_02G007310	1	1	1	1	1	1	1	1	1	1	1	1	1	1	1	1	1	1	1	1	1	1
Gpan_02G007330	1	1	1	1	1	1	1	1	1	1	1	1	1	1	1	1	1	1	1	1	1	1
Gpan_02G007340	1	1	1	1	1	1	1	1	1	1	1	1	1	1	1	1	1	1	1	1	1	1
Gpan_02G007350	1	1	1	1	1	1	1	1	1	1	1	1	1	1	1	1	1	1	1	1	1	1
Gpan_02G007360	1	1	1	1	1	1	1	1	1	1	1	1	1	1	1	1	1	1	1	1	1	1
Gpan_02G007410	1	1	1	1	1	1	1	1	1	1	1	1	1	1	1	1	1	1	1	1	1	1
Gpan_02G007440	1	1	1	1	1	1	1	1	1	1	1	1	1	1	1	1	1	1	1	1	1	1
Gpan_02G007470	1	1	1	1	1	1	1	1	1	1	1	1	1	1	1	1	1	1	1	1	1	1
Gpan_02G007490	1	1	1	1	1	1	1	1	1	1	1	1	1	1	1	1	1	1	1	1	1	1
Gpan_02G007510	1	1	1	1	1	1	1	1	1	1	1	1	1	1	1	1	1	1	1	1	1	1
Gpan_02G007570	1	1	1	1	1	1	1	1	1	1	1	1	1	1	1	1	1	1	1	1	1	1
Gpan_02G007580	1	1	1	1	1	1	1	1	1	1	1	1	1	1	1	1	1	1	1	1	1	1
Gpan_02G007630	1	1	1	1	1	1	1	1	1	1	1	1	1	1	1	1	1	1	1	1	1	1
Gpan_02G007640	1	1	1	1	1	1	1	1	1	1	1	1	1	1	1	1	1	1	1	1	1	1
Gpan_02G007650	1	1	1	1	1	1	1	1	1	1	1	1	1	1	1	1	1	1	1	1	1	1
Gpan_02G007660	1	1	1	1	1	1	1	1	1	1	1	1	1	1	1	1	1	1	1	1	1	1
Gpan_02G007740	1	1	1	1	1	1	1	1	1	1	1	1	1	1	1	1	1	1	1	1	1	1
Gpan_02G007750	1	1	1	1	1	1	1	1	1	1	1	1	1	1	1	1	1	1	1	1	1	1
Gpan_02G007780	1	1	1	1	1	1	1	1	1	1	1	1	1	1	1	1	1	1	1	1	1	1
Gpan_02G007800	1	1	1	1	1	1	1	1	1	1	1	1	1	1	1	1	1	1	1	1	1	1
Gpan_02G007810	1	1	1	1	1	1	1	1	1	1	1	1	1	1	1	1	1	1	1	1	1	1
Gpan_02G007820	1	1	1	1	1	1	1	1	1	1	1	1	1	1	1	1	1	1	1	1	1	1
Gpan_02G007840	1	1	1	1	1	1	1	1	1	1	1	1	1	1	1	1	1	1	1	1	1	1
Gpan_02G007870	1	1	1	1	1	1	1	1	1	1	1	1	1	1	1	1	1	1	1	1	1	1
Gpan_02G007880	1	1	1	1	1	1	1	1	1	1	1	1	1	1	1	1	1	1	1	1	1	1
Gpan_02G007890	1	1	1	1	1	1	1	1	1	1	1	1	1	1	1	1	1	1	1	1	1	1
Gpan_02G007900	1	1	1	1	1	1	1	1	1	1	1	1	1	1	1	1	1	1	1	1	1	1
Gpan_02G007910	1	1	1	1	1	1	1	1	1	1	1	1	1	1	1	1	1	1	1	1	1	1
Gpan_02G007980	1	1	1	1	1	1	1	1	1	1	1	1	1	1	1	1	1	1	1	1	1	1
Gpan_02G007990	1	1	1	1	1	1	1	1	1	1	1	1	1	1	1	1	1	1	1	1	1	1
Gpan_02G008140	1	1	1	1	1	1	1	1	1	1	1	1	1	1	1	1	1	1	1	1	1	1
Gpan_02G008190	1	1	1	1	1	1	1	1	1	1	1	1	1	1	1	1	1	1	1	1	1	1
Gpan_02G008210	1	1	1	1	1	1	1	1	1	1	1	1	1	1	1	1	1	1	1	1	1	1
Gpan_02G008220	1	1	1	1	1	1	1	1	1	1	1	1	1	1	1	1	1	1	1	1	1	1
Gpan_02G008240	1	1	1	1	1	1	1	1	1	1	1	1	1	1	1	1	1	1	1	1	1	1
Gpan_02G008250	1	1	1	1	1	1	1	1	1	1	1	1	1	1	1	1	1	1	1	1	1	1
Gpan_02G008260	1	1	1	1	1	1	1	1	1	1	1	1	1	1	1	1	1	1	1	1	1	1
Gpan_02G008290	1	1	1	1	1	1	1	1	1	1	1	1	1	1	1	1	1	1	1	1	1	1
Gpan_02G008300	1	1	1	1	1	1	1	1	1	1	1	1	1	1	1	1	1	1	1	1	1	1
Gpan_02G008390	1	1	1	1	1	1	1	1	1	1	1	1	1	1	1	1	1	1	1	1	1	1
Gpan_02G008400	1	1	1	1	1	1	1	1	1	1	1	1	1	1	1	1	1	1	1	1	1	1
Gpan_02G008450	1	1	1	1	1	1	1	1	1	1	1	1	1	1	1	1	1	1	1	1	1	1
Gpan_02G008480	1	1	1	1	1	1	1	1	1	1	1	1	1	1	1	1	1	1	1	1	1	1
Gpan_02G008500	1	1	1	1	1	1	1	1	1	1	1	1	1	1	1	1	1	1	1	1	1	1
Gpan_02G008510	1	1	1	1	1	1	1	1	1	1	1	1	1	1	1	1	1	1	1	1	1	1
Gpan_02G008540	1	1	1	1	1	1	1	1	1	1	1	1	1	1	1	1	1	1	1	1	1	1
Gpan_02G008560	1	1	1	1	1	1	1	1	1	1	1	1	1	1	1	1	1	1	1	1	1	1
Gpan_02G008580	1	1	1	1	1	1	1	1	1	1	1	1	1	1	1	1	1	1	1	1	1	1
Gpan_02G008590	1	1	1	1	1	1	1	1	1	1	1	1	1	1	1	1	1	1	1	1	1	1
Gpan_02G008600	1	1	1	1	1	1	1	1	1	1	1	1	1	1	1	1	1	1	1	1	1	1
Gpan_02G008620	1	1	1	1	1	1	1	1	1	1	1	1	1	1	1	1	1	1	1	1	1	1
Gpan_02G008630	1	1	1	1	1	1	1	1	1	1	1	1	1	1	1	1	1	1	1	1	1	1
Gpan_02G008680	1	1	1	1	1	1	1	1	1	1	1	1	1	1	1	1	1	1	1	1	1	1
Gpan_02G008710	1	1	1	1	1	1	1	1	1	1	1	1	1	1	1	1	1	1	1	1	1	1
Gpan_02G008780	1	1	1	1	1	1	1	1	1	1	1	1	1	1	1	1	1	1	1	1	1	1
Gpan_02G008890	1	1	1	1	1	1	1	1	1	1	1	1	1	1	1	1	1	1	1	1	1	1
Gpan_02G008900	1	1	1	1	1	1	1	1	1	1	1	1	1	1	1	1	1	1	1	1	1	1
Gpan_02G008940	1	1	1	1	1	1	1	1	1	1	1	1	1	1	1	1	1	1	1	1	1	1
Gpan_02G008980	1	1	1	1	1	1	1	1	1	1	1	1	1	1	1	1	1	1	1	1	1	1
Gpan_02G009000	1	1	1	1	1	1	1	1	1	1	1	1	1	1	1	1	1	1	1	1	1	1
Gpan_02G009020	1	1	1	1	1	1	1	1	1	1	1	1	1	1	1	1	1	1	1	1	1	1
Gpan_02G009050	1	1	1	1	1	1	1	1	1	1	1	1	1	1	1	1	1	1	1	1	1	1
Gpan_02G009060	1	1	1	1	1	1	1	1	1	1	1	1	1	1	1	1	1	1	1	1	1	1
Gpan_02G009090	1	1	1	1	1	1	1	1	1	1	1	1	1	1	1	1	1	1	1	1	1	1
Gpan_02G009100	1	1	1	1	1	1	1	1	1	1	1	1	1	1	1	1	1	1	1	1	1	1
Gpan_02G009150	1	1	1	1	1	1	1	1	1	1	1	1	1	1	1	1	1	1	1	1	1	1
Gpan_02G009200	1	1	1	1	1	1	1	1	1	1	1	1	1	1	1	1	1	1	1	1	1	1
Gpan_02G009210	1	1	1	1	1	1	1	1	1	1	1	1	1	1	1	1	1	1	1	1	1	1
Gpan_02G009260	1	1	1	1	1	1	1	1	1	1	1	1	1	1	1	1	1	1	1	1	1	1
Gpan_02G009340	1	1	1	1	1	1	1	1	1	1	1	1	1	1	1	1	1	1	1	1	1	1
Gpan_02G009370	1	1	1	1	1	1	1	1	1	1	1	1	1	1	1	1	1	1	1	1	1	1
Gpan_02G009400	1	1	1	1	1	1	1	1	1	1	1	1	1	1	1	1	1	1	1	1	1	1
Gpan_02G009410	1	1	1	1	1	1	1	1	1	1	1	1	1	1	1	1	1	1	1	1	1	1
Gpan_02G009440	1	1	1	1	1	1	1	1	1	1	1	1	1	1	1	1	1	1	1	1	1	1
Gpan_02G009480	1	1	1	1	1	1	1	1	1	1	1	1	1	1	1	1	1	1	1	1	1	1
Gpan_02G009550	1	1	1	1	1	1	1	1	1	1	1	1	1	1	1	1	1	1	1	1	1	1
Gpan_02G009640	1	1	1	1	1	1	1	1	1	1	1	1	1	1	1	1	1	1	1	1	1	1
Gpan_02G009650	1	1	1	1	1	1	1	1	1	1	1	1	1	1	1	1	1	1	1	1	1	1
Gpan_02G009670	1	1	1	1	1	1	1	1	1	1	1	1	1	1	1	1	1	1	1	1	1	1
Gpan_02G009700	1	1	1	1	1	1	1	1	1	1	1	1	1	1	1	1	1	1	1	1	1	1
Gpan_02G009710	1	1	1	1	1	1	1	1	1	1	1	1	1	1	1	1	1	1	1	1	1	1
Gpan_02G009720	1	1	1	1	1	1	1	1	1	1	1	1	1	1	1	1	1	1	1	1	1	1
Gpan_02G009760	1	1	1	1	1	1	1	1	1	1	1	1	1	1	1	1	1	1	1	1	1	1
Gpan_02G009870	1	1	1	1	1	1	1	1	1	1	1	1	1	1	1	1	1	1	1	1	1	1
Gpan_02G009890	1	1	1	1	1	1	1	1	1	1	1	1	1	1	1	1	1	1	1	1	1	1
Gpan_02G009960	1	1	1	1	1	1	1	1	1	1	1	1	1	1	1	1	1	1	1	1	1	1
Gpan_02G009980	1	1	1	1	1	1	1	1	1	1	1	1	1	1	1	1	1	1	1	1	1	1
Gpan_02G010010	1	1	1	1	1	1	1	1	1	1	1	1	1	1	1	1	1	1	1	1	1	1
Gpan_02G010060	1	1	1	1	1	1	1	1	1	1	1	1	1	1	1	1	1	1	1	1	1	1
Gpan_02G010130	1	1	1	1	1	1	1	1	1	1	1	1	1	1	1	1	1	1	1	1	1	1
Gpan_02G010180	1	1	1	1	1	1	1	1	1	1	1	1	1	1	1	1	1	1	1	1	1	1
Gpan_02G010240	1	1	1	1	1	1	1	1	1	1	1	1	1	1	1	1	1	1	1	1	1	1
Gpan_02G010300	1	1	1	1	1	1	1	1	1	1	1	1	1	1	1	1	1	1	1	1	1	1
Gpan_02G010360	1	1	1	1	1	1	1	1	1	1	1	1	1	1	1	1	1	1	1	1	1	1
Gpan_02G010380	1	1	1	1	1	1	1	1	1	1	1	1	1	1	1	1	1	1	1	1	1	1
Gpan_02G010400	1	1	1	1	1	1	1	1	1	1	1	1	1	1	1	1	1	1	1	1	1	1
Gpan_02G010430	1	1	1	1	1	1	1	1	1	1	1	1	1	1	1	1	1	1	1	1	1	1
Gpan_02G010510	1	1	1	1	1	1	1	1	1	1	1	1	1	1	1	1	1	1	1	1	1	1
Gpan_02G010710	1	1	1	1	1	1	1	1	1	1	1	1	1	1	1	1	1	1	1	1	1	1
Gpan_02G010720	1	1	1	1	1	1	1	1	1	1	1	1	1	1	1	1	1	1	1	1	1	1
Gpan_02G010740	1	1	1	1	1	1	1	1	1	1	1	1	1	1	1	1	1	1	1	1	1	1
Gpan_02G010780	1	1	1	1	1	1	1	1	1	1	1	1	1	1	1	1	1	1	1	1	1	1
Gpan_02G010820	1	1	1	1	1	1	1	1	1	1	1	1	1	1	1	1	1	1	1	1	1	1
Gpan_02G010830	1	1	1	1	1	1	1	1	1	1	1	1	1	1	1	1	1	1	1	1	1	1
Gpan_02G010840	1	1	1	1	1	1	1	1	1	1	1	1	1	1	1	1	1	1	1	1	1	1
Gpan_02G010900	1	1	1	1	1	1	1	1	1	1	1	1	1	1	1	1	1	1	1	1	1	1
Gpan_02G010960	1	1	1	1	1	1	1	1	1	1	1	1	1	1	1	1	1	1	1	1	1	1
Gpan_02G010970	1	1	1	1	1	1	1	1	1	1	1	1	1	1	1	1	1	1	1	1	1	1
Gpan_02G011090	1	1	1	1	1	1	1	1	1	1	1	1	1	1	1	1	1	1	1	1	1	1
Gpan_02G011120	1	1	1	1	1	1	1	1	1	1	1	1	1	1	1	1	1	1	1	1	1	1
Gpan_02G011310	1	1	1	1	1	1	1	1	1	1	1	1	1	1	1	1	1	1	1	1	1	1
Gpan_02G011420	1	1	1	1	1	1	1	1	1	1	1	1	1	1	1	1	1	1	1	1	1	1
Gpan_02G011440	1	1	1	1	1	1	1	1	1	1	1	1	1	1	1	1	1	1	1	1	1	1
Gpan_02G011630	1	1	1	1	1	1	1	1	1	1	1	1	1	1	1	1	1	1	1	1	1	1
Gpan_02G011860	1	1	1	1	1	1	1	1	1	1	1	1	1	1	1	1	1	1	1	1	1	1
Gpan_02G012180	1	1	1	1	1	1	1	1	1	1	1	1	1	1	1	1	1	1	1	1	1	1
Gpan_02G012200	1	1	1	1	1	1	1	1	1	1	1	1	1	1	1	1	1	1	1	1	1	1
Gpan_02G012220	1	1	1	1	1	1	1	1	1	1	1	1	1	1	1	1	1	1	1	1	1	1
Gpan_02G012250	1	1	1	1	1	1	1	1	1	1	1	1	1	1	1	1	1	1	1	1	1	1
Gpan_02G012420	1	1	1	1	1	1	1	1	1	1	1	1	1	1	1	1	1	1	1	1	1	1
Gpan_02G012460	1	1	1	1	1	1	1	1	1	1	1	1	1	1	1	1	1	1	1	1	1	1
Gpan_02G012540	1	1	1	1	1	1	1	1	1	1	1	1	1	1	1	1	1	1	1	1	1	1
Gpan_02G012670	1	1	1	1	1	1	1	1	1	1	1	1	1	1	1	1	1	1	1	1	1	1
Gpan_02G012720	1	1	1	1	1	1	1	1	1	1	1	1	1	1	1	1	1	1	1	1	1	1
Gpan_02G012740	1	1	1	1	1	1	1	1	1	1	1	1	1	1	1	1	1	1	1	1	1	1
Gpan_02G012860	1	1	1	1	1	1	1	1	1	1	1	1	1	1	1	1	1	1	1	1	1	1
Gpan_02G012910	1	1	1	1	1	1	1	1	1	1	1	1	1	1	1	1	1	1	1	1	1	1
Gpan_02G013020	1	1	1	1	1	1	1	1	1	1	1	1	1	1	1	1	1	1	1	1	1	1
Gpan_02G013030	1	1	1	1	1	1	1	1	1	1	1	1	1	1	1	1	1	1	1	1	1	1
Gpan_02G013260	1	1	1	1	1	1	1	1	1	1	1	1	1	1	1	1	1	1	1	1	1	1
Gpan_02G013270	1	1	1	1	1	1	1	1	1	1	1	1	1	1	1	1	1	1	1	1	1	1
Gpan_02G013290	1	1	1	1	1	1	1	1	1	1	1	1	1	1	1	1	1	1	1	1	1	1
Gpan_02G013460	1	1	1	1	1	1	1	1	1	1	1	1	1	1	1	1	1	1	1	1	1	1
Gpan_02G013480	1	1	1	1	1	1	1	1	1	1	1	1	1	1	1	1	1	1	1	1	1	1
Gpan_02G013520	1	1	1	1	1	1	1	1	1	1	1	1	1	1	1	1	1	1	1	1	1	1
Gpan_02G013720	1	1	1	1	1	1	1	1	1	1	1	1	1	1	1	1	1	1	1	1	1	1
Gpan_02G013730	1	1	1	1	1	1	1	1	1	1	1	1	1	1	1	1	1	1	1	1	1	1
Gpan_02G013770	1	1	1	1	1	1	1	1	1	1	1	1	1	1	1	1	1	1	1	1	1	1
Gpan_02G013920	1	1	1	1	1	1	1	1	1	1	1	1	1	1	1	1	1	1	1	1	1	1
Gpan_02G013960	1	1	1	1	1	1	1	1	1	1	1	1	1	1	1	1	1	1	1	1	1	1
Gpan_02G014030	1	1	1	1	1	1	1	1	1	1	1	1	1	1	1	1	1	1	1	1	1	1
Gpan_02G014080	1	1	1	1	1	1	1	1	1	1	1	1	1	1	1	1	1	1	1	1	1	1
Gpan_02G014090	1	1	1	1	1	1	1	1	1	1	1	1	1	1	1	1	1	1	1	1	1	1
Gpan_02G014130	1	1	1	1	1	1	1	1	1	1	1	1	1	1	1	1	1	1	1	1	1	1
Gpan_02G014240	1	1	1	1	1	1	1	1	1	1	1	1	1	1	1	1	1	1	1	1	1	1
Gpan_02G014260	1	1	1	1	1	1	1	1	1	1	1	1	1	1	1	1	1	1	1	1	1	1
Gpan_02G014350	1	1	1	1	1	1	1	1	1	1	1	1	1	1	1	1	1	1	1	1	1	1
Gpan_02G014380	1	1	1	1	1	1	1	1	1	1	1	1	1	1	1	1	1	1	1	1	1	1
Gpan_02G014510	1	1	1	1	1	1	1	1	1	1	1	1	1	1	1	1	1	1	1	1	1	1
Gpan_02G014520	1	1	1	1	1	1	1	1	1	1	1	1	1	1	1	1	1	1	1	1	1	1
Gpan_02G014610	1	1	1	1	1	1	1	1	1	1	1	1	1	1	1	1	1	1	1	1	1	1
Gpan_02G014710	1	1	1	1	1	1	1	1	1	1	1	1	1	1	1	1	1	1	1	1	1	1
Gpan_02G014740	1	1	1	1	1	1	1	1	1	1	1	1	1	1	1	1	1	1	1	1	1	1
Gpan_02G014760	1	1	1	1	1	1	1	1	1	1	1	1	1	1	1	1	1	1	1	1	1	1
Gpan_02G014770	1	1	1	1	1	1	1	1	1	1	1	1	1	1	1	1	1	1	1	1	1	1
Gpan_02G014780	1	1	1	1	1	1	1	1	1	1	1	1	1	1	1	1	1	1	1	1	1	1
Gpan_02G014830	1	1	1	1	1	1	1	1	1	1	1	1	1	1	1	1	1	1	1	1	1	1
Gpan_02G014890	1	1	1	1	1	1	1	1	1	1	1	1	1	1	1	1	1	1	1	1	1	1
Gpan_02G014900	1	1	1	1	1	1	1	1	1	1	1	1	1	1	1	1	1	1	1	1	1	1
Gpan_02G014910	1	1	1	1	1	1	1	1	1	1	1	1	1	1	1	1	1	1	1	1	1	1
Gpan_02G014930	1	1	1	1	1	1	1	1	1	1	1	1	1	1	1	1	1	1	1	1	1	1
Gpan_02G014940	1	1	1	1	1	1	1	1	1	1	1	1	1	1	1	1	1	1	1	1	1	1
Gpan_02G014990	1	1	1	1	1	1	1	1	1	1	1	1	1	1	1	1	1	1	1	1	1	1
Gpan_02G015080	1	1	1	1	1	1	1	1	1	1	1	1	1	1	1	1	1	1	1	1	1	1
Gpan_02G015130	1	1	1	1	1	1	1	1	1	1	1	1	1	1	1	1	1	1	1	1	1	1
Gpan_02G015140	1	1	1	1	1	1	1	1	1	1	1	1	1	1	1	1	1	1	1	1	1	1
Gpan_02G015170	1	1	1	1	1	1	1	1	1	1	1	1	1	1	1	1	1	1	1	1	1	1
Gpan_02G015210	1	1	1	1	1	1	1	1	1	1	1	1	1	1	1	1	1	1	1	1	1	1
Gpan_02G015300	1	1	1	1	1	1	1	1	1	1	1	1	1	1	1	1	1	1	1	1	1	1
Gpan_02G015330	1	1	1	1	1	1	1	1	1	1	1	1	1	1	1	1	1	1	1	1	1	1
Gpan_02G015470	1	1	1	1	1	1	1	1	1	1	1	1	1	1	1	1	1	1	1	1	1	1
Gpan_02G015540	1	1	1	1	1	1	1	1	1	1	1	1	1	1	1	1	1	1	1	1	1	1
Gpan_02G015550	1	1	1	1	1	1	1	1	1	1	1	1	1	1	1	1	1	1	1	1	1	1
Gpan_02G015670	1	1	1	1	1	1	1	1	1	1	1	1	1	1	1	1	1	1	1	1	1	1
Gpan_02G015740	1	1	1	1	1	1	1	1	1	1	1	1	1	1	1	1	1	1	1	1	1	1
Gpan_02G015820	1	1	1	1	1	1	1	1	1	1	1	1	1	1	1	1	1	1	1	1	1	1
Gpan_02G015830	1	1	1	1	1	1	1	1	1	1	1	1	1	1	1	1	1	1	1	1	1	1
Gpan_02G015880	1	1	1	1	1	1	1	1	1	1	1	1	1	1	1	1	1	1	1	1	1	1
Gpan_02G016200	1	1	1	1	1	1	1	1	1	1	1	1	1	1	1	1	1	1	1	1	1	1
Gpan_02G016260	1	1	1	1	1	1	1	1	1	1	1	1	1	1	1	1	1	1	1	1	1	1
Gpan_02G016280	1	1	1	1	1	1	1	1	1	1	1	1	1	1	1	1	1	1	1	1	1	1
Gpan_02G016370	1	1	1	1	1	1	1	1	1	1	1	1	1	1	1	1	1	1	1	1	1	1
Gpan_02G016420	1	1	1	1	1	1	1	1	1	1	1	1	1	1	1	1	1	1	1	1	1	1
Gpan_02G016470	1	1	1	1	1	1	1	1	1	1	1	1	1	1	1	1	1	1	1	1	1	1
Gpan_02G016570	1	1	1	1	1	1	1	1	1	1	1	1	1	1	1	1	1	1	1	1	1	1
Gpan_02G016620	1	1	1	1	1	1	1	1	1	1	1	1	1	1	1	1	1	1	1	1	1	1
Gpan_02G016690	1	1	1	1	1	1	1	1	1	1	1	1	1	1	1	1	1	1	1	1	1	1
Gpan_02G016710	1	1	1	1	1	1	1	1	1	1	1	1	1	1	1	1	1	1	1	1	1	1
Gpan_02G016730	1	1	1	1	1	1	1	1	1	1	1	1	1	1	1	1	1	1	1	1	1	1
Gpan_02G016780	1	1	1	1	1	1	1	1	1	1	1	1	1	1	1	1	1	1	1	1	1	1
Gpan_02G016790	1	1	1	1	1	1	1	1	1	1	1	1	1	1	1	1	1	1	1	1	1	1
Gpan_02G016810	1	1	1	1	1	1	1	1	1	1	1	1	1	1	1	1	1	1	1	1	1	1
Gpan_02G016830	1	1	1	1	1	1	1	1	1	1	1	1	1	1	1	1	1	1	1	1	1	1
Gpan_02G016860	1	1	1	1	1	1	1	1	1	1	1	1	1	1	1	1	1	1	1	1	1	1
Gpan_02G016930	1	1	1	1	1	1	1	1	1	1	1	1	1	1	1	1	1	1	1	1	1	1
Gpan_02G017120	1	1	1	1	1	1	1	1	1	1	1	1	1	1	1	1	1	1	1	1	1	1
Gpan_02G017170	1	1	1	1	1	1	1	1	1	1	1	1	1	1	1	1	1	1	1	1	1	1
Gpan_02G017190	1	1	1	1	1	1	1	1	1	1	1	1	1	1	1	1	1	1	1	1	1	1
Gpan_02G017230	1	1	1	1	1	1	1	1	1	1	1	1	1	1	1	1	1	1	1	1	1	1
Gpan_02G017320	1	1	1	1	1	1	1	1	1	1	1	1	1	1	1	1	1	1	1	1	1	1
Gpan_02G017330	1	1	1	1	1	1	1	1	1	1	1	1	1	1	1	1	1	1	1	1	1	1
Gpan_02G017340	1	1	1	1	1	1	1	1	1	1	1	1	1	1	1	1	1	1	1	1	1	1
Gpan_02G017350	1	1	1	1	1	1	1	1	1	1	1	1	1	1	1	1	1	1	1	1	1	1
Gpan_02G017360	1	1	1	1	1	1	1	1	1	1	1	1	1	1	1	1	1	1	1	1	1	1
Gpan_02G017420	1	1	1	1	1	1	1	1	1	1	1	1	1	1	1	1	1	1	1	1	1	1
Gpan_02G017440	1	1	1	1	1	1	1	1	1	1	1	1	1	1	1	1	1	1	1	1	1	1
Gpan_02G017460	1	1	1	1	1	1	1	1	1	1	1	1	1	1	1	1	1	1	1	1	1	1
Gpan_02G017540	1	1	1	1	1	1	1	1	1	1	1	1	1	1	1	1	1	1	1	1	1	1
Gpan_02G017550	1	1	1	1	1	1	1	1	1	1	1	1	1	1	1	1	1	1	1	1	1	1
Gpan_02G017560	1	1	1	1	1	1	1	1	1	1	1	1	1	1	1	1	1	1	1	1	1	1
Gpan_02G017620	1	1	1	1	1	1	1	1	1	1	1	1	1	1	1	1	1	1	1	1	1	1
Gpan_02G017650	1	1	1	1	1	1	1	1	1	1	1	1	1	1	1	1	1	1	1	1	1	1
Gpan_02G017680	1	1	1	1	1	1	1	1	1	1	1	1	1	1	1	1	1	1	1	1	1	1
Gpan_02G017690	1	1	1	1	1	1	1	1	1	1	1	1	1	1	1	1	1	1	1	1	1	1
Gpan_02G017710	1	1	1	1	1	1	1	1	1	1	1	1	1	1	1	1	1	1	1	1	1	1
Gpan_02G017760	1	1	1	1	1	1	1	1	1	1	1	1	1	1	1	1	1	1	1	1	1	1
Gpan_02G017770	1	1	1	1	1	1	1	1	1	1	1	1	1	1	1	1	1	1	1	1	1	1
Gpan_02G017790	1	1	1	1	1	1	1	1	1	1	1	1	1	1	1	1	1	1	1	1	1	1
Gpan_02G017810	1	1	1	1	1	1	1	1	1	1	1	1	1	1	1	1	1	1	1	1	1	1
Gpan_02G017820	1	1	1	1	1	1	1	1	1	1	1	1	1	1	1	1	1	1	1	1	1	1
Gpan_02G017850	1	1	1	1	1	1	1	1	1	1	1	1	1	1	1	1	1	1	1	1	1	1
Gpan_02G017860	1	1	1	1	1	1	1	1	1	1	1	1	1	1	1	1	1	1	1	1	1	1
Gpan_02G017950	1	1	1	1	1	1	1	1	1	1	1	1	1	1	1	1	1	1	1	1	1	1
Gpan_02G018000	1	1	1	1	1	1	1	1	1	1	1	1	1	1	1	1	1	1	1	1	1	1
Gpan_02G018030	1	1	1	1	1	1	1	1	1	1	1	1	1	1	1	1	1	1	1	1	1	1
Gpan_02G018110	1	1	1	1	1	1	1	1	1	1	1	1	1	1	1	1	1	1	1	1	1	1
Gpan_02G018120	1	1	1	1	1	1	1	1	1	1	1	1	1	1	1	1	1	1	1	1	1	1
Gpan_02G018130	1	1	1	1	1	1	1	1	1	1	1	1	1	1	1	1	1	1	1	1	1	1
Gpan_02G018140	1	1	1	1	1	1	1	1	1	1	1	1	1	1	1	1	1	1	1	1	1	1
Gpan_02G018150	1	1	1	1	1	1	1	1	1	1	1	1	1	1	1	1	1	1	1	1	1	1
Gpan_02G018170	1	1	1	1	1	1	1	1	1	1	1	1	1	1	1	1	1	1	1	1	1	1
Gpan_02G018190	1	1	1	1	1	1	1	1	1	1	1	1	1	1	1	1	1	1	1	1	1	1
Gpan_02G018200	1	1	1	1	1	1	1	1	1	1	1	1	1	1	1	1	1	1	1	1	1	1
Gpan_02G018210	1	1	1	1	1	1	1	1	1	1	1	1	1	1	1	1	1	1	1	1	1	1
Gpan_02G018250	1	1	1	1	1	1	1	1	1	1	1	1	1	1	1	1	1	1	1	1	1	1
Gpan_02G018300	1	1	1	1	1	1	1	1	1	1	1	1	1	1	1	1	1	1	1	1	1	1
Gpan_02G018320	1	1	1	1	1	1	1	1	1	1	1	1	1	1	1	1	1	1	1	1	1	1
Gpan_02G018350	1	1	1	1	1	1	1	1	1	1	1	1	1	1	1	1	1	1	1	1	1	1
Gpan_02G018370	1	1	1	1	1	1	1	1	1	1	1	1	1	1	1	1	1	1	1	1	1	1
Gpan_02G018380	1	1	1	1	1	1	1	1	1	1	1	1	1	1	1	1	1	1	1	1	1	1
Gpan_02G018400	1	1	1	1	1	1	1	1	1	1	1	1	1	1	1	1	1	1	1	1	1	1
Gpan_02G018420	1	1	1	1	1	1	1	1	1	1	1	1	1	1	1	1	1	1	1	1	1	1
Gpan_02G018430	1	1	1	1	1	1	1	1	1	1	1	1	1	1	1	1	1	1	1	1	1	1
Gpan_02G018550	1	1	1	1	1	1	1	1	1	1	1	1	1	1	1	1	1	1	1	1	1	1
Gpan_02G018570	1	1	1	1	1	1	1	1	1	1	1	1	1	1	1	1	1	1	1	1	1	1
Gpan_02G018590	1	1	1	1	1	1	1	1	1	1	1	1	1	1	1	1	1	1	1	1	1	1
Gpan_02G018670	1	1	1	1	1	1	1	1	1	1	1	1	1	1	1	1	1	1	1	1	1	1
Gpan_02G018680	1	1	1	1	1	1	1	1	1	1	1	1	1	1	1	1	1	1	1	1	1	1
Gpan_02G018690	1	1	1	1	1	1	1	1	1	1	1	1	1	1	1	1	1	1	1	1	1	1
Gpan_02G018760	1	1	1	1	1	1	1	1	1	1	1	1	1	1	1	1	1	1	1	1	1	1
Gpan_02G018770	1	1	1	1	1	1	1	1	1	1	1	1	1	1	1	1	1	1	1	1	1	1
Gpan_02G018880	1	1	1	1	1	1	1	1	1	1	1	1	1	1	1	1	1	1	1	1	1	1
Gpan_02G018900	1	1	1	1	1	1	1	1	1	1	1	1	1	1	1	1	1	1	1	1	1	1
Gpan_02G018940	1	1	1	1	1	1	1	1	1	1	1	1	1	1	1	1	1	1	1	1	1	1
Gpan_02G018950	1	1	1	1	1	1	1	1	1	1	1	1	1	1	1	1	1	1	1	1	1	1
Gpan_02G018960	1	1	1	1	1	1	1	1	1	1	1	1	1	1	1	1	1	1	1	1	1	1
Gpan_02G018970	1	1	1	1	1	1	1	1	1	1	1	1	1	1	1	1	1	1	1	1	1	1
Gpan_02G018980	1	1	1	1	1	1	1	1	1	1	1	1	1	1	1	1	1	1	1	1	1	1
Gpan_02G019000	1	1	1	1	1	1	1	1	1	1	1	1	1	1	1	1	1	1	1	1	1	1
Gpan_02G019030	1	1	1	1	1	1	1	1	1	1	1	1	1	1	1	1	1	1	1	1	1	1
Gpan_02G019220	1	1	1	1	1	1	1	1	1	1	1	1	1	1	1	1	1	1	1	1	1	1
Gpan_02G019260	1	1	1	1	1	1	1	1	1	1	1	1	1	1	1	1	1	1	1	1	1	1
Gpan_02G019280	1	1	1	1	1	1	1	1	1	1	1	1	1	1	1	1	1	1	1	1	1	1
Gpan_02G019290	1	1	1	1	1	1	1	1	1	1	1	1	1	1	1	1	1	1	1	1	1	1
Gpan_02G019300	1	1	1	1	1	1	1	1	1	1	1	1	1	1	1	1	1	1	1	1	1	1
Gpan_02G019330	1	1	1	1	1	1	1	1	1	1	1	1	1	1	1	1	1	1	1	1	1	1
Gpan_02G019390	1	1	1	1	1	1	1	1	1	1	1	1	1	1	1	1	1	1	1	1	1	1
Gpan_02G019410	1	1	1	1	1	1	1	1	1	1	1	1	1	1	1	1	1	1	1	1	1	1
Gpan_02G019470	1	1	1	1	1	1	1	1	1	1	1	1	1	1	1	1	1	1	1	1	1	1
Gpan_02G019540	1	1	1	1	1	1	1	1	1	1	1	1	1	1	1	1	1	1	1	1	1	1
Gpan_02G019640	1	1	1	1	1	1	1	1	1	1	1	1	1	1	1	1	1	1	1	1	1	1
Gpan_02G019660	1	1	1	1	1	1	1	1	1	1	1	1	1	1	1	1	1	1	1	1	1	1
Gpan_02G019670	1	1	1	1	1	1	1	1	1	1	1	1	1	1	1	1	1	1	1	1	1	1
Gpan_02G019690	1	1	1	1	1	1	1	1	1	1	1	1	1	1	1	1	1	1	1	1	1	1
Gpan_02G019730	1	1	1	1	1	1	1	1	1	1	1	1	1	1	1	1	1	1	1	1	1	1
Gpan_02G019740	1	1	1	1	1	1	1	1	1	1	1	1	1	1	1	1	1	1	1	1	1	1
Gpan_02G019800	1	1	1	1	1	1	1	1	1	1	1	1	1	1	1	1	1	1	1	1	1	1
Gpan_02G019820	1	1	1	1	1	1	1	1	1	1	1	1	1	1	1	1	1	1	1	1	1	1
Gpan_02G019870	1	1	1	1	1	1	1	1	1	1	1	1	1	1	1	1	1	1	1	1	1	1
Gpan_02G019900	1	1	1	1	1	1	1	1	1	1	1	1	1	1	1	1	1	1	1	1	1	1
Gpan_02G019910	1	1	1	1	1	1	1	1	1	1	1	1	1	1	1	1	1	1	1	1	1	1
Gpan_02G019920	1	1	1	1	1	1	1	1	1	1	1	1	1	1	1	1	1	1	1	1	1	1
Gpan_02G019940	1	1	1	1	1	1	1	1	1	1	1	1	1	1	1	1	1	1	1	1	1	1
Gpan_02G019960	1	1	1	1	1	1	1	1	1	1	1	1	1	1	1	1	1	1	1	1	1	1
Gpan_02G019970	1	1	1	1	1	1	1	1	1	1	1	1	1	1	1	1	1	1	1	1	1	1
Gpan_02G020000	1	1	1	1	1	1	1	1	1	1	1	1	1	1	1	1	1	1	1	1	1	1
Gpan_02G020010	1	1	1	1	1	1	1	1	1	1	1	1	1	1	1	1	1	1	1	1	1	1
Gpan_02G020060	1	1	1	1	1	1	1	1	1	1	1	1	1	1	1	1	1	1	1	1	1	1
Gpan_02G020100	1	1	1	1	1	1	1	1	1	1	1	1	1	1	1	1	1	1	1	1	1	1
Gpan_02G020150	1	1	1	1	1	1	1	1	1	1	1	1	1	1	1	1	1	1	1	1	1	1
Gpan_02G020170	1	1	1	1	1	1	1	1	1	1	1	1	1	1	1	1	1	1	1	1	1	1
Gpan_02G020180	1	1	1	1	1	1	1	1	1	1	1	1	1	1	1	1	1	1	1	1	1	1
Gpan_02G020220	1	1	1	1	1	1	1	1	1	1	1	1	1	1	1	1	1	1	1	1	1	1
Gpan_02G020240	1	1	1	1	1	1	1	1	1	1	1	1	1	1	1	1	1	1	1	1	1	1
Gpan_02G020250	1	1	1	1	1	1	1	1	1	1	1	1	1	1	1	1	1	1	1	1	1	1
Gpan_02G020280	1	1	1	1	1	1	1	1	1	1	1	1	1	1	1	1	1	1	1	1	1	1
Gpan_02G020290	1	1	1	1	1	1	1	1	1	1	1	1	1	1	1	1	1	1	1	1	1	1
Gpan_02G020310	1	1	1	1	1	1	1	1	1	1	1	1	1	1	1	1	1	1	1	1	1	1
Gpan_02G020320	1	1	1	1	1	1	1	1	1	1	1	1	1	1	1	1	1	1	1	1	1	1
Gpan_02G020330	1	1	1	1	1	1	1	1	1	1	1	1	1	1	1	1	1	1	1	1	1	1
Gpan_02G020340	1	1	1	1	1	1	1	1	1	1	1	1	1	1	1	1	1	1	1	1	1	1
Gpan_02G020350	1	1	1	1	1	1	1	1	1	1	1	1	1	1	1	1	1	1	1	1	1	1
Gpan_02G020360	1	1	1	1	1	1	1	1	1	1	1	1	1	1	1	1	1	1	1	1	1	1
Gpan_02G020370	1	1	1	1	1	1	1	1	1	1	1	1	1	1	1	1	1	1	1	1	1	1
Gpan_02G020420	1	1	1	1	1	1	1	1	1	1	1	1	1	1	1	1	1	1	1	1	1	1
Gpan_02G020460	1	1	1	1	1	1	1	1	1	1	1	1	1	1	1	1	1	1	1	1	1	1
Gpan_02G020540	1	1	1	1	1	1	1	1	1	1	1	1	1	1	1	1	1	1	1	1	1	1
Gpan_02G020550	1	1	1	1	1	1	1	1	1	1	1	1	1	1	1	1	1	1	1	1	1	1
Gpan_02G020560	1	1	1	1	1	1	1	1	1	1	1	1	1	1	1	1	1	1	1	1	1	1
Gpan_02G020570	1	1	1	1	1	1	1	1	1	1	1	1	1	1	1	1	1	1	1	1	1	1
Gpan_02G020600	1	1	1	1	1	1	1	1	1	1	1	1	1	1	1	1	1	1	1	1	1	1
Gpan_02G020610	1	1	1	1	1	1	1	1	1	1	1	1	1	1	1	1	1	1	1	1	1	1
Gpan_02G020620	1	1	1	1	1	1	1	1	1	1	1	1	1	1	1	1	1	1	1	1	1	1
Gpan_02G020670	1	1	1	1	1	1	1	1	1	1	1	1	1	1	1	1	1	1	1	1	1	1
Gpan_02G020700	1	1	1	1	1	1	1	1	1	1	1	1	1	1	1	1	1	1	1	1	1	1
Gpan_02G020800	1	1	1	1	1	1	1	1	1	1	1	1	1	1	1	1	1	1	1	1	1	1
Gpan_02G020850	1	1	1	1	1	1	1	1	1	1	1	1	1	1	1	1	1	1	1	1	1	1
Gpan_03G000100	1	1	1	1	1	1	1	1	1	1	1	1	1	1	1	1	1	1	1	1	1	1
Gpan_03G000160	1	1	1	1	1	1	1	1	1	1	1	1	1	1	1	1	1	1	1	1	1	1
Gpan_03G000170	1	1	1	1	1	1	1	1	1	1	1	1	1	1	1	1	1	1	1	1	1	1
Gpan_03G000180	1	1	1	1	1	1	1	1	1	1	1	1	1	1	1	1	1	1	1	1	1	1
Gpan_03G000210	1	1	1	1	1	1	1	1	1	1	1	1	1	1	1	1	1	1	1	1	1	1
Gpan_03G000230	1	1	1	1	1	1	1	1	1	1	1	1	1	1	1	1	1	1	1	1	1	1
Gpan_03G000250	1	1	1	1	1	1	1	1	1	1	1	1	1	1	1	1	1	1	1	1	1	1
Gpan_03G000280	1	1	1	1	1	1	1	1	1	1	1	1	1	1	1	1	1	1	1	1	1	1
Gpan_03G000290	1	1	1	1	1	1	1	1	1	1	1	1	1	1	1	1	1	1	1	1	1	1
Gpan_03G000390	1	1	1	1	1	1	1	1	1	1	1	1	1	1	1	1	1	1	1	1	1	1
Gpan_03G000440	1	1	1	1	1	1	1	1	1	1	1	1	1	1	1	1	1	1	1	1	1	1
Gpan_03G000450	1	1	1	1	1	1	1	1	1	1	1	1	1	1	1	1	1	1	1	1	1	1
Gpan_03G000470	1	1	1	1	1	1	1	1	1	1	1	1	1	1	1	1	1	1	1	1	1	1
Gpan_03G000480	1	1	1	1	1	1	1	1	1	1	1	1	1	1	1	1	1	1	1	1	1	1
Gpan_03G000500	1	1	1	1	1	1	1	1	1	1	1	1	1	1	1	1	1	1	1	1	1	1
Gpan_03G000570	1	1	1	1	1	1	1	1	1	1	1	1	1	1	1	1	1	1	1	1	1	1
Gpan_03G000600	1	1	1	1	1	1	1	1	1	1	1	1	1	1	1	1	1	1	1	1	1	1
Gpan_03G000620	1	1	1	1	1	1	1	1	1	1	1	1	1	1	1	1	1	1	1	1	1	1
Gpan_03G000680	1	1	1	1	1	1	1	1	1	1	1	1	1	1	1	1	1	1	1	1	1	1
Gpan_03G000690	1	1	1	1	1	1	1	1	1	1	1	1	1	1	1	1	1	1	1	1	1	1
Gpan_03G000720	1	1	1	1	1	1	1	1	1	1	1	1	1	1	1	1	1	1	1	1	1	1
Gpan_03G000750	1	1	1	1	1	1	1	1	1	1	1	1	1	1	1	1	1	1	1	1	1	1
Gpan_03G000820	1	1	1	1	1	1	1	1	1	1	1	1	1	1	1	1	1	1	1	1	1	1
Gpan_03G000840	1	1	1	1	1	1	1	1	1	1	1	1	1	1	1	1	1	1	1	1	1	1
Gpan_03G000850	1	1	1	1	1	1	1	1	1	1	1	1	1	1	1	1	1	1	1	1	1	1
Gpan_03G000860	1	1	1	1	1	1	1	1	1	1	1	1	1	1	1	1	1	1	1	1	1	1
Gpan_03G000880	1	1	1	1	1	1	1	1	1	1	1	1	1	1	1	1	1	1	1	1	1	1
Gpan_03G000920	1	1	1	1	1	1	1	1	1	1	1	1	1	1	1	1	1	1	1	1	1	1
Gpan_03G000930	1	1	1	1	1	1	1	1	1	1	1	1	1	1	1	1	1	1	1	1	1	1
Gpan_03G000960	1	1	1	1	1	1	1	1	1	1	1	1	1	1	1	1	1	1	1	1	1	1
Gpan_03G000980	1	1	1	1	1	1	1	1	1	1	1	1	1	1	1	1	1	1	1	1	1	1
Gpan_03G001010	1	1	1	1	1	1	1	1	1	1	1	1	1	1	1	1	1	1	1	1	1	1
Gpan_03G001020	1	1	1	1	1	1	1	1	1	1	1	1	1	1	1	1	1	1	1	1	1	1
Gpan_03G001040	1	1	1	1	1	1	1	1	1	1	1	1	1	1	1	1	1	1	1	1	1	1
Gpan_03G001080	1	1	1	1	1	1	1	1	1	1	1	1	1	1	1	1	1	1	1	1	1	1
Gpan_03G001090	1	1	1	1	1	1	1	1	1	1	1	1	1	1	1	1	1	1	1	1	1	1
Gpan_03G001100	1	1	1	1	1	1	1	1	1	1	1	1	1	1	1	1	1	1	1	1	1	1
Gpan_03G001110	1	1	1	1	1	1	1	1	1	1	1	1	1	1	1	1	1	1	1	1	1	1
Gpan_03G001150	1	1	1	1	1	1	1	1	1	1	1	1	1	1	1	1	1	1	1	1	1	1
Gpan_03G001160	1	1	1	1	1	1	1	1	1	1	1	1	1	1	1	1	1	1	1	1	1	1
Gpan_03G001180	1	1	1	1	1	1	1	1	1	1	1	1	1	1	1	1	1	1	1	1	1	1
Gpan_03G001190	1	1	1	1	1	1	1	1	1	1	1	1	1	1	1	1	1	1	1	1	1	1
Gpan_03G001200	1	1	1	1	1	1	1	1	1	1	1	1	1	1	1	1	1	1	1	1	1	1
Gpan_03G001210	1	1	1	1	1	1	1	1	1	1	1	1	1	1	1	1	1	1	1	1	1	1
Gpan_03G001220	1	1	1	1	1	1	1	1	1	1	1	1	1	1	1	1	1	1	1	1	1	1
Gpan_03G001230	1	1	1	1	1	1	1	1	1	1	1	1	1	1	1	1	1	1	1	1	1	1
Gpan_03G001240	1	1	1	1	1	1	1	1	1	1	1	1	1	1	1	1	1	1	1	1	1	1
Gpan_03G001250	1	1	1	1	1	1	1	1	1	1	1	1	1	1	1	1	1	1	1	1	1	1
Gpan_03G001260	1	1	1	1	1	1	1	1	1	1	1	1	1	1	1	1	1	1	1	1	1	1
Gpan_03G001270	1	1	1	1	1	1	1	1	1	1	1	1	1	1	1	1	1	1	1	1	1	1
Gpan_03G001280	1	1	1	1	1	1	1	1	1	1	1	1	1	1	1	1	1	1	1	1	1	1
Gpan_03G001320	1	1	1	1	1	1	1	1	1	1	1	1	1	1	1	1	1	1	1	1	1	1
Gpan_03G001330	1	1	1	1	1	1	1	1	1	1	1	1	1	1	1	1	1	1	1	1	1	1
Gpan_03G001400	1	1	1	1	1	1	1	1	1	1	1	1	1	1	1	1	1	1	1	1	1	1
Gpan_03G001460	1	1	1	1	1	1	1	1	1	1	1	1	1	1	1	1	1	1	1	1	1	1
Gpan_03G001510	1	1	1	1	1	1	1	1	1	1	1	1	1	1	1	1	1	1	1	1	1	1
Gpan_03G001570	1	1	1	1	1	1	1	1	1	1	1	1	1	1	1	1	1	1	1	1	1	1
Gpan_03G001610	1	1	1	1	1	1	1	1	1	1	1	1	1	1	1	1	1	1	1	1	1	1
Gpan_03G001710	1	1	1	1	1	1	1	1	1	1	1	1	1	1	1	1	1	1	1	1	1	1
Gpan_03G001730	1	1	1	1	1	1	1	1	1	1	1	1	1	1	1	1	1	1	1	1	1	1
Gpan_03G001740	1	1	1	1	1	1	1	1	1	1	1	1	1	1	1	1	1	1	1	1	1	1
Gpan_03G001750	1	1	1	1	1	1	1	1	1	1	1	1	1	1	1	1	1	1	1	1	1	1
Gpan_03G001760	1	1	1	1	1	1	1	1	1	1	1	1	1	1	1	1	1	1	1	1	1	1
Gpan_03G001770	1	1	1	1	1	1	1	1	1	1	1	1	1	1	1	1	1	1	1	1	1	1
Gpan_03G001780	1	1	1	1	1	1	1	1	1	1	1	1	1	1	1	1	1	1	1	1	1	1
Gpan_03G001790	1	1	1	1	1	1	1	1	1	1	1	1	1	1	1	1	1	1	1	1	1	1
Gpan_03G001810	1	1	1	1	1	1	1	1	1	1	1	1	1	1	1	1	1	1	1	1	1	1
Gpan_03G001820	1	1	1	1	1	1	1	1	1	1	1	1	1	1	1	1	1	1	1	1	1	1
Gpan_03G001830	1	1	1	1	1	1	1	1	1	1	1	1	1	1	1	1	1	1	1	1	1	1
Gpan_03G001840	1	1	1	1	1	1	1	1	1	1	1	1	1	1	1	1	1	1	1	1	1	1
Gpan_03G001850	1	1	1	1	1	1	1	1	1	1	1	1	1	1	1	1	1	1	1	1	1	1
Gpan_03G001860	1	1	1	1	1	1	1	1	1	1	1	1	1	1	1	1	1	1	1	1	1	1
Gpan_03G001870	1	1	1	1	1	1	1	1	1	1	1	1	1	1	1	1	1	1	1	1	1	1
Gpan_03G001880	1	1	1	1	1	1	1	1	1	1	1	1	1	1	1	1	1	1	1	1	1	1
Gpan_03G001900	1	1	1	1	1	1	1	1	1	1	1	1	1	1	1	1	1	1	1	1	1	1
Gpan_03G001910	1	1	1	1	1	1	1	1	1	1	1	1	1	1	1	1	1	1	1	1	1	1
Gpan_03G001920	1	1	1	1	1	1	1	1	1	1	1	1	1	1	1	1	1	1	1	1	1	1
Gpan_03G001930	1	1	1	1	1	1	1	1	1	1	1	1	1	1	1	1	1	1	1	1	1	1
Gpan_03G001940	1	1	1	1	1	1	1	1	1	1	1	1	1	1	1	1	1	1	1	1	1	1
Gpan_03G001950	1	1	1	1	1	1	1	1	1	1	1	1	1	1	1	1	1	1	1	1	1	1
Gpan_03G001960	1	1	1	1	1	1	1	1	1	1	1	1	1	1	1	1	1	1	1	1	1	1
Gpan_03G001980	1	1	1	1	1	1	1	1	1	1	1	1	1	1	1	1	1	1	1	1	1	1
Gpan_03G001990	1	1	1	1	1	1	1	1	1	1	1	1	1	1	1	1	1	1	1	1	1	1
Gpan_03G002000	1	1	1	1	1	1	1	1	1	1	1	1	1	1	1	1	1	1	1	1	1	1
Gpan_03G002010	1	1	1	1	1	1	1	1	1	1	1	1	1	1	1	1	1	1	1	1	1	1
Gpan_03G002030	1	1	1	1	1	1	1	1	1	1	1	1	1	1	1	1	1	1	1	1	1	1
Gpan_03G002040	1	1	1	1	1	1	1	1	1	1	1	1	1	1	1	1	1	1	1	1	1	1
Gpan_03G002050	1	1	1	1	1	1	1	1	1	1	1	1	1	1	1	1	1	1	1	1	1	1
Gpan_03G002060	1	1	1	1	1	1	1	1	1	1	1	1	1	1	1	1	1	1	1	1	1	1
Gpan_03G002090	1	1	1	1	1	1	1	1	1	1	1	1	1	1	1	1	1	1	1	1	1	1
Gpan_03G002100	1	1	1	1	1	1	1	1	1	1	1	1	1	1	1	1	1	1	1	1	1	1
Gpan_03G002110	1	1	1	1	1	1	1	1	1	1	1	1	1	1	1	1	1	1	1	1	1	1
Gpan_03G002140	1	1	1	1	1	1	1	1	1	1	1	1	1	1	1	1	1	1	1	1	1	1
Gpan_03G002200	1	1	1	1	1	1	1	1	1	1	1	1	1	1	1	1	1	1	1	1	1	1
Gpan_03G002220	1	1	1	1	1	1	1	1	1	1	1	1	1	1	1	1	1	1	1	1	1	1
Gpan_03G002230	1	1	1	1	1	1	1	1	1	1	1	1	1	1	1	1	1	1	1	1	1	1
Gpan_03G002240	1	1	1	1	1	1	1	1	1	1	1	1	1	1	1	1	1	1	1	1	1	1
Gpan_03G002250	1	1	1	1	1	1	1	1	1	1	1	1	1	1	1	1	1	1	1	1	1	1
Gpan_03G002260	1	1	1	1	1	1	1	1	1	1	1	1	1	1	1	1	1	1	1	1	1	1
Gpan_03G002270	1	1	1	1	1	1	1	1	1	1	1	1	1	1	1	1	1	1	1	1	1	1
Gpan_03G002280	1	1	1	1	1	1	1	1	1	1	1	1	1	1	1	1	1	1	1	1	1	1
Gpan_03G002290	1	1	1	1	1	1	1	1	1	1	1	1	1	1	1	1	1	1	1	1	1	1
Gpan_03G002300	1	1	1	1	1	1	1	1	1	1	1	1	1	1	1	1	1	1	1	1	1	1
Gpan_03G002310	1	1	1	1	1	1	1	1	1	1	1	1	1	1	1	1	1	1	1	1	1	1
Gpan_03G002340	1	1	1	1	1	1	1	1	1	1	1	1	1	1	1	1	1	1	1	1	1	1
Gpan_03G002360	1	1	1	1	1	1	1	1	1	1	1	1	1	1	1	1	1	1	1	1	1	1
Gpan_03G002400	1	1	1	1	1	1	1	1	1	1	1	1	1	1	1	1	1	1	1	1	1	1
Gpan_03G002410	1	1	1	1	1	1	1	1	1	1	1	1	1	1	1	1	1	1	1	1	1	1
Gpan_03G002420	1	1	1	1	1	1	1	1	1	1	1	1	1	1	1	1	1	1	1	1	1	1
Gpan_03G002430	1	1	1	1	1	1	1	1	1	1	1	1	1	1	1	1	1	1	1	1	1	1
Gpan_03G002440	1	1	1	1	1	1	1	1	1	1	1	1	1	1	1	1	1	1	1	1	1	1
Gpan_03G002460	1	1	1	1	1	1	1	1	1	1	1	1	1	1	1	1	1	1	1	1	1	1
Gpan_03G002470	1	1	1	1	1	1	1	1	1	1	1	1	1	1	1	1	1	1	1	1	1	1
Gpan_03G002480	1	1	1	1	1	1	1	1	1	1	1	1	1	1	1	1	1	1	1	1	1	1
Gpan_03G002500	1	1	1	1	1	1	1	1	1	1	1	1	1	1	1	1	1	1	1	1	1	1
Gpan_03G002520	1	1	1	1	1	1	1	1	1	1	1	1	1	1	1	1	1	1	1	1	1	1
Gpan_03G002560	1	1	1	1	1	1	1	1	1	1	1	1	1	1	1	1	1	1	1	1	1	1
Gpan_03G002570	1	1	1	1	1	1	1	1	1	1	1	1	1	1	1	1	1	1	1	1	1	1
Gpan_03G002580	1	1	1	1	1	1	1	1	1	1	1	1	1	1	1	1	1	1	1	1	1	1
Gpan_03G002640	1	1	1	1	1	1	1	1	1	1	1	1	1	1	1	1	1	1	1	1	1	1
Gpan_03G002650	1	1	1	1	1	1	1	1	1	1	1	1	1	1	1	1	1	1	1	1	1	1
Gpan_03G002680	1	1	1	1	1	1	1	1	1	1	1	1	1	1	1	1	1	1	1	1	1	1
Gpan_03G002700	1	1	1	1	1	1	1	1	1	1	1	1	1	1	1	1	1	1	1	1	1	1
Gpan_03G002770	1	1	1	1	1	1	1	1	1	1	1	1	1	1	1	1	1	1	1	1	1	1
Gpan_03G002780	1	1	1	1	1	1	1	1	1	1	1	1	1	1	1	1	1	1	1	1	1	1
Gpan_03G002790	1	1	1	1	1	1	1	1	1	1	1	1	1	1	1	1	1	1	1	1	1	1
Gpan_03G002800	1	1	1	1	1	1	1	1	1	1	1	1	1	1	1	1	1	1	1	1	1	1
Gpan_03G002810	1	1	1	1	1	1	1	1	1	1	1	1	1	1	1	1	1	1	1	1	1	1
Gpan_03G002820	1	1	1	1	1	1	1	1	1	1	1	1	1	1	1	1	1	1	1	1	1	1
Gpan_03G002840	1	1	1	1	1	1	1	1	1	1	1	1	1	1	1	1	1	1	1	1	1	1
Gpan_03G002900	1	1	1	1	1	1	1	1	1	1	1	1	1	1	1	1	1	1	1	1	1	1
Gpan_03G002910	1	1	1	1	1	1	1	1	1	1	1	1	1	1	1	1	1	1	1	1	1	1
Gpan_03G002950	1	1	1	1	1	1	1	1	1	1	1	1	1	1	1	1	1	1	1	1	1	1
Gpan_03G002980	1	1	1	1	1	1	1	1	1	1	1	1	1	1	1	1	1	1	1	1	1	1
Gpan_03G003020	1	1	1	1	1	1	1	1	1	1	1	1	1	1	1	1	1	1	1	1	1	1
Gpan_03G003050	1	1	1	1	1	1	1	1	1	1	1	1	1	1	1	1	1	1	1	1	1	1
Gpan_03G003170	1	1	1	1	1	1	1	1	1	1	1	1	1	1	1	1	1	1	1	1	1	1
Gpan_03G003190	1	1	1	1	1	1	1	1	1	1	1	1	1	1	1	1	1	1	1	1	1	1
Gpan_03G003210	1	1	1	1	1	1	1	1	1	1	1	1	1	1	1	1	1	1	1	1	1	1
Gpan_03G003240	1	1	1	1	1	1	1	1	1	1	1	1	1	1	1	1	1	1	1	1	1	1
Gpan_03G003270	1	1	1	1	1	1	1	1	1	1	1	1	1	1	1	1	1	1	1	1	1	1
Gpan_03G003290	1	1	1	1	1	1	1	1	1	1	1	1	1	1	1	1	1	1	1	1	1	1
Gpan_03G003300	1	1	1	1	1	1	1	1	1	1	1	1	1	1	1	1	1	1	1	1	1	1
Gpan_03G003330	1	1	1	1	1	1	1	1	1	1	1	1	1	1	1	1	1	1	1	1	1	1
Gpan_03G003350	1	1	1	1	1	1	1	1	1	1	1	1	1	1	1	1	1	1	1	1	1	1
Gpan_03G003360	1	1	1	1	1	1	1	1	1	1	1	1	1	1	1	1	1	1	1	1	1	1
Gpan_03G003370	1	1	1	1	1	1	1	1	1	1	1	1	1	1	1	1	1	1	1	1	1	1
Gpan_03G003400	1	1	1	1	1	1	1	1	1	1	1	1	1	1	1	1	1	1	1	1	1	1
Gpan_03G003410	1	1	1	1	1	1	1	1	1	1	1	1	1	1	1	1	1	1	1	1	1	1
Gpan_03G003450	1	1	1	1	1	1	1	1	1	1	1	1	1	1	1	1	1	1	1	1	1	1
Gpan_03G003480	1	1	1	1	1	1	1	1	1	1	1	1	1	1	1	1	1	1	1	1	1	1
Gpan_03G003520	1	1	1	1	1	1	1	1	1	1	1	1	1	1	1	1	1	1	1	1	1	1
Gpan_03G003540	1	1	1	1	1	1	1	1	1	1	1	1	1	1	1	1	1	1	1	1	1	1
Gpan_03G003550	1	1	1	1	1	1	1	1	1	1	1	1	1	1	1	1	1	1	1	1	1	1
Gpan_03G003560	1	1	1	1	1	1	1	1	1	1	1	1	1	1	1	1	1	1	1	1	1	1
Gpan_03G003600	1	1	1	1	1	1	1	1	1	1	1	1	1	1	1	1	1	1	1	1	1	1
Gpan_03G003610	1	1	1	1	1	1	1	1	1	1	1	1	1	1	1	1	1	1	1	1	1	1
Gpan_03G003620	1	1	1	1	1	1	1	1	1	1	1	1	1	1	1	1	1	1	1	1	1	1
Gpan_03G003670	1	1	1	1	1	1	1	1	1	1	1	1	1	1	1	1	1	1	1	1	1	1
Gpan_03G003690	1	1	1	1	1	1	1	1	1	1	1	1	1	1	1	1	1	1	1	1	1	1
Gpan_03G003700	1	1	1	1	1	1	1	1	1	1	1	1	1	1	1	1	1	1	1	1	1	1
Gpan_03G003730	1	1	1	1	1	1	1	1	1	1	1	1	1	1	1	1	1	1	1	1	1	1
Gpan_03G003770	1	1	1	1	1	1	1	1	1	1	1	1	1	1	1	1	1	1	1	1	1	1
Gpan_03G003790	1	1	1	1	1	1	1	1	1	1	1	1	1	1	1	1	1	1	1	1	1	1
Gpan_03G003800	1	1	1	1	1	1	1	1	1	1	1	1	1	1	1	1	1	1	1	1	1	1
Gpan_03G003820	1	1	1	1	1	1	1	1	1	1	1	1	1	1	1	1	1	1	1	1	1	1
Gpan_03G003830	1	1	1	1	1	1	1	1	1	1	1	1	1	1	1	1	1	1	1	1	1	1
Gpan_03G003950	1	1	1	1	1	1	1	1	1	1	1	1	1	1	1	1	1	1	1	1	1	1
Gpan_03G003970	1	1	1	1	1	1	1	1	1	1	1	1	1	1	1	1	1	1	1	1	1	1
Gpan_03G004020	1	1	1	1	1	1	1	1	1	1	1	1	1	1	1	1	1	1	1	1	1	1
Gpan_03G004060	1	1	1	1	1	1	1	1	1	1	1	1	1	1	1	1	1	1	1	1	1	1
Gpan_03G004110	1	1	1	1	1	1	1	1	1	1	1	1	1	1	1	1	1	1	1	1	1	1
Gpan_03G004130	1	1	1	1	1	1	1	1	1	1	1	1	1	1	1	1	1	1	1	1	1	1
Gpan_03G004140	1	1	1	1	1	1	1	1	1	1	1	1	1	1	1	1	1	1	1	1	1	1
Gpan_03G004210	1	1	1	1	1	1	1	1	1	1	1	1	1	1	1	1	1	1	1	1	1	1
Gpan_03G004280	1	1	1	1	1	1	1	1	1	1	1	1	1	1	1	1	1	1	1	1	1	1
Gpan_03G004300	1	1	1	1	1	1	1	1	1	1	1	1	1	1	1	1	1	1	1	1	1	1
Gpan_03G004310	1	1	1	1	1	1	1	1	1	1	1	1	1	1	1	1	1	1	1	1	1	1
Gpan_03G004360	1	1	1	1	1	1	1	1	1	1	1	1	1	1	1	1	1	1	1	1	1	1
Gpan_03G004440	1	1	1	1	1	1	1	1	1	1	1	1	1	1	1	1	1	1	1	1	1	1
Gpan_03G004450	1	1	1	1	1	1	1	1	1	1	1	1	1	1	1	1	1	1	1	1	1	1
Gpan_03G004540	1	1	1	1	1	1	1	1	1	1	1	1	1	1	1	1	1	1	1	1	1	1
Gpan_03G004550	1	1	1	1	1	1	1	1	1	1	1	1	1	1	1	1	1	1	1	1	1	1
Gpan_03G004590	1	1	1	1	1	1	1	1	1	1	1	1	1	1	1	1	1	1	1	1	1	1
Gpan_03G004610	1	1	1	1	1	1	1	1	1	1	1	1	1	1	1	1	1	1	1	1	1	1
Gpan_03G004640	1	1	1	1	1	1	1	1	1	1	1	1	1	1	1	1	1	1	1	1	1	1
Gpan_03G004670	1	1	1	1	1	1	1	1	1	1	1	1	1	1	1	1	1	1	1	1	1	1
Gpan_03G004750	1	1	1	1	1	1	1	1	1	1	1	1	1	1	1	1	1	1	1	1	1	1
Gpan_03G004770	1	1	1	1	1	1	1	1	1	1	1	1	1	1	1	1	1	1	1	1	1	1
Gpan_03G004820	1	1	1	1	1	1	1	1	1	1	1	1	1	1	1	1	1	1	1	1	1	1
Gpan_03G004830	1	1	1	1	1	1	1	1	1	1	1	1	1	1	1	1	1	1	1	1	1	1
Gpan_03G004910	1	1	1	1	1	1	1	1	1	1	1	1	1	1	1	1	1	1	1	1	1	1
Gpan_03G004920	1	1	1	1	1	1	1	1	1	1	1	1	1	1	1	1	1	1	1	1	1	1
Gpan_03G004930	1	1	1	1	1	1	1	1	1	1	1	1	1	1	1	1	1	1	1	1	1	1
Gpan_03G004940	1	1	1	1	1	1	1	1	1	1	1	1	1	1	1	1	1	1	1	1	1	1
Gpan_03G004970	1	1	1	1	1	1	1	1	1	1	1	1	1	1	1	1	1	1	1	1	1	1
Gpan_03G005030	1	1	1	1	1	1	1	1	1	1	1	1	1	1	1	1	1	1	1	1	1	1
Gpan_03G005040	1	1	1	1	1	1	1	1	1	1	1	1	1	1	1	1	1	1	1	1	1	1
Gpan_03G005060	1	1	1	1	1	1	1	1	1	1	1	1	1	1	1	1	1	1	1	1	1	1
Gpan_03G005080	1	1	1	1	1	1	1	1	1	1	1	1	1	1	1	1	1	1	1	1	1	1
Gpan_03G005110	1	1	1	1	1	1	1	1	1	1	1	1	1	1	1	1	1	1	1	1	1	1
Gpan_03G005120	1	1	1	1	1	1	1	1	1	1	1	1	1	1	1	1	1	1	1	1	1	1
Gpan_03G005150	1	1	1	1	1	1	1	1	1	1	1	1	1	1	1	1	1	1	1	1	1	1
Gpan_03G005170	1	1	1	1	1	1	1	1	1	1	1	1	1	1	1	1	1	1	1	1	1	1
Gpan_03G005210	1	1	1	1	1	1	1	1	1	1	1	1	1	1	1	1	1	1	1	1	1	1
Gpan_03G005220	1	1	1	1	1	1	1	1	1	1	1	1	1	1	1	1	1	1	1	1	1	1
Gpan_03G005270	1	1	1	1	1	1	1	1	1	1	1	1	1	1	1	1	1	1	1	1	1	1
Gpan_03G005280	1	1	1	1	1	1	1	1	1	1	1	1	1	1	1	1	1	1	1	1	1	1
Gpan_03G005290	1	1	1	1	1	1	1	1	1	1	1	1	1	1	1	1	1	1	1	1	1	1
Gpan_03G005320	1	1	1	1	1	1	1	1	1	1	1	1	1	1	1	1	1	1	1	1	1	1
Gpan_03G005330	1	1	1	1	1	1	1	1	1	1	1	1	1	1	1	1	1	1	1	1	1	1
Gpan_03G005340	1	1	1	1	1	1	1	1	1	1	1	1	1	1	1	1	1	1	1	1	1	1
Gpan_03G005350	1	1	1	1	1	1	1	1	1	1	1	1	1	1	1	1	1	1	1	1	1	1
Gpan_03G005360	1	1	1	1	1	1	1	1	1	1	1	1	1	1	1	1	1	1	1	1	1	1
Gpan_03G005430	1	1	1	1	1	1	1	1	1	1	1	1	1	1	1	1	1	1	1	1	1	1
Gpan_03G005440	1	1	1	1	1	1	1	1	1	1	1	1	1	1	1	1	1	1	1	1	1	1
Gpan_03G005450	1	1	1	1	1	1	1	1	1	1	1	1	1	1	1	1	1	1	1	1	1	1
Gpan_03G005460	1	1	1	1	1	1	1	1	1	1	1	1	1	1	1	1	1	1	1	1	1	1
Gpan_03G005470	1	1	1	1	1	1	1	1	1	1	1	1	1	1	1	1	1	1	1	1	1	1
Gpan_03G005480	1	1	1	1	1	1	1	1	1	1	1	1	1	1	1	1	1	1	1	1	1	1
Gpan_03G005520	1	1	1	1	1	1	1	1	1	1	1	1	1	1	1	1	1	1	1	1	1	1
Gpan_03G005540	1	1	1	1	1	1	1	1	1	1	1	1	1	1	1	1	1	1	1	1	1	1
Gpan_03G005550	1	1	1	1	1	1	1	1	1	1	1	1	1	1	1	1	1	1	1	1	1	1
Gpan_03G005610	1	1	1	1	1	1	1	1	1	1	1	1	1	1	1	1	1	1	1	1	1	1
Gpan_03G005630	1	1	1	1	1	1	1	1	1	1	1	1	1	1	1	1	1	1	1	1	1	1
Gpan_03G005650	1	1	1	1	1	1	1	1	1	1	1	1	1	1	1	1	1	1	1	1	1	1
Gpan_03G005670	1	1	1	1	1	1	1	1	1	1	1	1	1	1	1	1	1	1	1	1	1	1
Gpan_03G005680	1	1	1	1	1	1	1	1	1	1	1	1	1	1	1	1	1	1	1	1	1	1
Gpan_03G005690	1	1	1	1	1	1	1	1	1	1	1	1	1	1	1	1	1	1	1	1	1	1
Gpan_03G005700	1	1	1	1	1	1	1	1	1	1	1	1	1	1	1	1	1	1	1	1	1	1
Gpan_03G005730	1	1	1	1	1	1	1	1	1	1	1	1	1	1	1	1	1	1	1	1	1	1
Gpan_03G005740	1	1	1	1	1	1	1	1	1	1	1	1	1	1	1	1	1	1	1	1	1	1
Gpan_03G005750	1	1	1	1	1	1	1	1	1	1	1	1	1	1	1	1	1	1	1	1	1	1
Gpan_03G005760	1	1	1	1	1	1	1	1	1	1	1	1	1	1	1	1	1	1	1	1	1	1
Gpan_03G005840	1	1	1	1	1	1	1	1	1	1	1	1	1	1	1	1	1	1	1	1	1	1
Gpan_03G005850	1	1	1	1	1	1	1	1	1	1	1	1	1	1	1	1	1	1	1	1	1	1
Gpan_03G005860	1	1	1	1	1	1	1	1	1	1	1	1	1	1	1	1	1	1	1	1	1	1
Gpan_03G005890	1	1	1	1	1	1	1	1	1	1	1	1	1	1	1	1	1	1	1	1	1	1
Gpan_03G005910	1	1	1	1	1	1	1	1	1	1	1	1	1	1	1	1	1	1	1	1	1	1
Gpan_03G005920	1	1	1	1	1	1	1	1	1	1	1	1	1	1	1	1	1	1	1	1	1	1
Gpan_03G005950	1	1	1	1	1	1	1	1	1	1	1	1	1	1	1	1	1	1	1	1	1	1
Gpan_03G005960	1	1	1	1	1	1	1	1	1	1	1	1	1	1	1	1	1	1	1	1	1	1
Gpan_03G005970	1	1	1	1	1	1	1	1	1	1	1	1	1	1	1	1	1	1	1	1	1	1
Gpan_03G005980	1	1	1	1	1	1	1	1	1	1	1	1	1	1	1	1	1	1	1	1	1	1
Gpan_03G005990	1	1	1	1	1	1	1	1	1	1	1	1	1	1	1	1	1	1	1	1	1	1
Gpan_03G006000	1	1	1	1	1	1	1	1	1	1	1	1	1	1	1	1	1	1	1	1	1	1
Gpan_03G006040	1	1	1	1	1	1	1	1	1	1	1	1	1	1	1	1	1	1	1	1	1	1
Gpan_03G006060	1	1	1	1	1	1	1	1	1	1	1	1	1	1	1	1	1	1	1	1	1	1
Gpan_03G006090	1	1	1	1	1	1	1	1	1	1	1	1	1	1	1	1	1	1	1	1	1	1
Gpan_03G006100	1	1	1	1	1	1	1	1	1	1	1	1	1	1	1	1	1	1	1	1	1	1
Gpan_03G006120	1	1	1	1	1	1	1	1	1	1	1	1	1	1	1	1	1	1	1	1	1	1
Gpan_03G006130	1	1	1	1	1	1	1	1	1	1	1	1	1	1	1	1	1	1	1	1	1	1
Gpan_03G006160	1	1	1	1	1	1	1	1	1	1	1	1	1	1	1	1	1	1	1	1	1	1
Gpan_03G006170	1	1	1	1	1	1	1	1	1	1	1	1	1	1	1	1	1	1	1	1	1	1
Gpan_03G006180	1	1	1	1	1	1	1	1	1	1	1	1	1	1	1	1	1	1	1	1	1	1
Gpan_03G006210	1	1	1	1	1	1	1	1	1	1	1	1	1	1	1	1	1	1	1	1	1	1
Gpan_03G006230	1	1	1	1	1	1	1	1	1	1	1	1	1	1	1	1	1	1	1	1	1	1
Gpan_03G006260	1	1	1	1	1	1	1	1	1	1	1	1	1	1	1	1	1	1	1	1	1	1
Gpan_03G006330	1	1	1	1	1	1	1	1	1	1	1	1	1	1	1	1	1	1	1	1	1	1
Gpan_03G006340	1	1	1	1	1	1	1	1	1	1	1	1	1	1	1	1	1	1	1	1	1	1
Gpan_03G006360	1	1	1	1	1	1	1	1	1	1	1	1	1	1	1	1	1	1	1	1	1	1
Gpan_03G006400	1	1	1	1	1	1	1	1	1	1	1	1	1	1	1	1	1	1	1	1	1	1
Gpan_03G006420	1	1	1	1	1	1	1	1	1	1	1	1	1	1	1	1	1	1	1	1	1	1
Gpan_03G006430	1	1	1	1	1	1	1	1	1	1	1	1	1	1	1	1	1	1	1	1	1	1
Gpan_03G006440	1	1	1	1	1	1	1	1	1	1	1	1	1	1	1	1	1	1	1	1	1	1
Gpan_03G006450	1	1	1	1	1	1	1	1	1	1	1	1	1	1	1	1	1	1	1	1	1	1
Gpan_03G006460	1	1	1	1	1	1	1	1	1	1	1	1	1	1	1	1	1	1	1	1	1	1
Gpan_03G006470	1	1	1	1	1	1	1	1	1	1	1	1	1	1	1	1	1	1	1	1	1	1
Gpan_03G006480	1	1	1	1	1	1	1	1	1	1	1	1	1	1	1	1	1	1	1	1	1	1
Gpan_03G006510	1	1	1	1	1	1	1	1	1	1	1	1	1	1	1	1	1	1	1	1	1	1
Gpan_03G006550	1	1	1	1	1	1	1	1	1	1	1	1	1	1	1	1	1	1	1	1	1	1
Gpan_03G006600	1	1	1	1	1	1	1	1	1	1	1	1	1	1	1	1	1	1	1	1	1	1
Gpan_03G006700	1	1	1	1	1	1	1	1	1	1	1	1	1	1	1	1	1	1	1	1	1	1
Gpan_03G006780	1	1	1	1	1	1	1	1	1	1	1	1	1	1	1	1	1	1	1	1	1	1
Gpan_03G006790	1	1	1	1	1	1	1	1	1	1	1	1	1	1	1	1	1	1	1	1	1	1
Gpan_03G006800	1	1	1	1	1	1	1	1	1	1	1	1	1	1	1	1	1	1	1	1	1	1
Gpan_03G006810	1	1	1	1	1	1	1	1	1	1	1	1	1	1	1	1	1	1	1	1	1	1
Gpan_03G006860	1	1	1	1	1	1	1	1	1	1	1	1	1	1	1	1	1	1	1	1	1	1
Gpan_03G006870	1	1	1	1	1	1	1	1	1	1	1	1	1	1	1	1	1	1	1	1	1	1
Gpan_03G006880	1	1	1	1	1	1	1	1	1	1	1	1	1	1	1	1	1	1	1	1	1	1
Gpan_03G006950	1	1	1	1	1	1	1	1	1	1	1	1	1	1	1	1	1	1	1	1	1	1
Gpan_03G006970	1	1	1	1	1	1	1	1	1	1	1	1	1	1	1	1	1	1	1	1	1	1
Gpan_03G006980	1	1	1	1	1	1	1	1	1	1	1	1	1	1	1	1	1	1	1	1	1	1
Gpan_03G007030	1	1	1	1	1	1	1	1	1	1	1	1	1	1	1	1	1	1	1	1	1	1
Gpan_03G007040	1	1	1	1	1	1	1	1	1	1	1	1	1	1	1	1	1	1	1	1	1	1
Gpan_03G007050	1	1	1	1	1	1	1	1	1	1	1	1	1	1	1	1	1	1	1	1	1	1
Gpan_03G007060	1	1	1	1	1	1	1	1	1	1	1	1	1	1	1	1	1	1	1	1	1	1
Gpan_03G007070	1	1	1	1	1	1	1	1	1	1	1	1	1	1	1	1	1	1	1	1	1	1
Gpan_03G007080	1	1	1	1	1	1	1	1	1	1	1	1	1	1	1	1	1	1	1	1	1	1
Gpan_03G007090	1	1	1	1	1	1	1	1	1	1	1	1	1	1	1	1	1	1	1	1	1	1
Gpan_03G007110	1	1	1	1	1	1	1	1	1	1	1	1	1	1	1	1	1	1	1	1	1	1
Gpan_03G007120	1	1	1	1	1	1	1	1	1	1	1	1	1	1	1	1	1	1	1	1	1	1
Gpan_03G007130	1	1	1	1	1	1	1	1	1	1	1	1	1	1	1	1	1	1	1	1	1	1
Gpan_03G007140	1	1	1	1	1	1	1	1	1	1	1	1	1	1	1	1	1	1	1	1	1	1
Gpan_03G007150	1	1	1	1	1	1	1	1	1	1	1	1	1	1	1	1	1	1	1	1	1	1
Gpan_03G007160	1	1	1	1	1	1	1	1	1	1	1	1	1	1	1	1	1	1	1	1	1	1
Gpan_03G007170	1	1	1	1	1	1	1	1	1	1	1	1	1	1	1	1	1	1	1	1	1	1
Gpan_03G007300	1	1	1	1	1	1	1	1	1	1	1	1	1	1	1	1	1	1	1	1	1	1
Gpan_03G007310	1	1	1	1	1	1	1	1	1	1	1	1	1	1	1	1	1	1	1	1	1	1
Gpan_03G007380	1	1	1	1	1	1	1	1	1	1	1	1	1	1	1	1	1	1	1	1	1	1
Gpan_03G007420	1	1	1	1	1	1	1	1	1	1	1	1	1	1	1	1	1	1	1	1	1	1
Gpan_03G007540	1	1	1	1	1	1	1	1	1	1	1	1	1	1	1	1	1	1	1	1	1	1
Gpan_03G007550	1	1	1	1	1	1	1	1	1	1	1	1	1	1	1	1	1	1	1	1	1	1
Gpan_03G007560	1	1	1	1	1	1	1	1	1	1	1	1	1	1	1	1	1	1	1	1	1	1
Gpan_03G007580	1	1	1	1	1	1	1	1	1	1	1	1	1	1	1	1	1	1	1	1	1	1
Gpan_03G007600	1	1	1	1	1	1	1	1	1	1	1	1	1	1	1	1	1	1	1	1	1	1
Gpan_03G007670	1	1	1	1	1	1	1	1	1	1	1	1	1	1	1	1	1	1	1	1	1	1
Gpan_03G007720	1	1	1	1	1	1	1	1	1	1	1	1	1	1	1	1	1	1	1	1	1	1
Gpan_03G007750	1	1	1	1	1	1	1	1	1	1	1	1	1	1	1	1	1	1	1	1	1	1
Gpan_03G007770	1	1	1	1	1	1	1	1	1	1	1	1	1	1	1	1	1	1	1	1	1	1
Gpan_03G007780	1	1	1	1	1	1	1	1	1	1	1	1	1	1	1	1	1	1	1	1	1	1
Gpan_03G007950	1	1	1	1	1	1	1	1	1	1	1	1	1	1	1	1	1	1	1	1	1	1
Gpan_03G008020	1	1	1	1	1	1	1	1	1	1	1	1	1	1	1	1	1	1	1	1	1	1
Gpan_03G008170	1	1	1	1	1	1	1	1	1	1	1	1	1	1	1	1	1	1	1	1	1	1
Gpan_03G008180	1	1	1	1	1	1	1	1	1	1	1	1	1	1	1	1	1	1	1	1	1	1
Gpan_03G008210	1	1	1	1	1	1	1	1	1	1	1	1	1	1	1	1	1	1	1	1	1	1
Gpan_03G008230	1	1	1	1	1	1	1	1	1	1	1	1	1	1	1	1	1	1	1	1	1	1
Gpan_03G008290	1	1	1	1	1	1	1	1	1	1	1	1	1	1	1	1	1	1	1	1	1	1
Gpan_03G008400	1	1	1	1	1	1	1	1	1	1	1	1	1	1	1	1	1	1	1	1	1	1
Gpan_03G008410	1	1	1	1	1	1	1	1	1	1	1	1	1	1	1	1	1	1	1	1	1	1
Gpan_03G008420	1	1	1	1	1	1	1	1	1	1	1	1	1	1	1	1	1	1	1	1	1	1
Gpan_03G008430	1	1	1	1	1	1	1	1	1	1	1	1	1	1	1	1	1	1	1	1	1	1
Gpan_03G008470	1	1	1	1	1	1	1	1	1	1	1	1	1	1	1	1	1	1	1	1	1	1
Gpan_03G008530	1	1	1	1	1	1	1	1	1	1	1	1	1	1	1	1	1	1	1	1	1	1
Gpan_03G008560	1	1	1	1	1	1	1	1	1	1	1	1	1	1	1	1	1	1	1	1	1	1
Gpan_03G008590	1	1	1	1	1	1	1	1	1	1	1	1	1	1	1	1	1	1	1	1	1	1
Gpan_03G008610	1	1	1	1	1	1	1	1	1	1	1	1	1	1	1	1	1	1	1	1	1	1
Gpan_03G008820	1	1	1	1	1	1	1	1	1	1	1	1	1	1	1	1	1	1	1	1	1	1
Gpan_03G008830	1	1	1	1	1	1	1	1	1	1	1	1	1	1	1	1	1	1	1	1	1	1
Gpan_03G008840	1	1	1	1	1	1	1	1	1	1	1	1	1	1	1	1	1	1	1	1	1	1
Gpan_03G008900	1	1	1	1	1	1	1	1	1	1	1	1	1	1	1	1	1	1	1	1	1	1
Gpan_03G009020	1	1	1	1	1	1	1	1	1	1	1	1	1	1	1	1	1	1	1	1	1	1
Gpan_03G009230	1	1	1	1	1	1	1	1	1	1	1	1	1	1	1	1	1	1	1	1	1	1
Gpan_03G009240	1	1	1	1	1	1	1	1	1	1	1	1	1	1	1	1	1	1	1	1	1	1
Gpan_03G009280	1	1	1	1	1	1	1	1	1	1	1	1	1	1	1	1	1	1	1	1	1	1
Gpan_03G009370	1	1	1	1	1	1	1	1	1	1	1	1	1	1	1	1	1	1	1	1	1	1
Gpan_03G009390	1	1	1	1	1	1	1	1	1	1	1	1	1	1	1	1	1	1	1	1	1	1
Gpan_03G009400	1	1	1	1	1	1	1	1	1	1	1	1	1	1	1	1	1	1	1	1	1	1
Gpan_03G009520	1	1	1	1	1	1	1	1	1	1	1	1	1	1	1	1	1	1	1	1	1	1
Gpan_03G009620	1	1	1	1	1	1	1	1	1	1	1	1	1	1	1	1	1	1	1	1	1	1
Gpan_03G009630	1	1	1	1	1	1	1	1	1	1	1	1	1	1	1	1	1	1	1	1	1	1
Gpan_03G009640	1	1	1	1	1	1	1	1	1	1	1	1	1	1	1	1	1	1	1	1	1	1
Gpan_03G009650	1	1	1	1	1	1	1	1	1	1	1	1	1	1	1	1	1	1	1	1	1	1
Gpan_03G009670	1	1	1	1	1	1	1	1	1	1	1	1	1	1	1	1	1	1	1	1	1	1
Gpan_03G009690	1	1	1	1	1	1	1	1	1	1	1	1	1	1	1	1	1	1	1	1	1	1
Gpan_03G009700	1	1	1	1	1	1	1	1	1	1	1	1	1	1	1	1	1	1	1	1	1	1
Gpan_03G009850	1	1	1	1	1	1	1	1	1	1	1	1	1	1	1	1	1	1	1	1	1	1
Gpan_03G009930	1	1	1	1	1	1	1	1	1	1	1	1	1	1	1	1	1	1	1	1	1	1
Gpan_03G009990	1	1	1	1	1	1	1	1	1	1	1	1	1	1	1	1	1	1	1	1	1	1
Gpan_03G010020	1	1	1	1	1	1	1	1	1	1	1	1	1	1	1	1	1	1	1	1	1	1
Gpan_03G010060	1	1	1	1	1	1	1	1	1	1	1	1	1	1	1	1	1	1	1	1	1	1
Gpan_03G010100	1	1	1	1	1	1	1	1	1	1	1	1	1	1	1	1	1	1	1	1	1	1
Gpan_03G010110	1	1	1	1	1	1	1	1	1	1	1	1	1	1	1	1	1	1	1	1	1	1
Gpan_03G010250	1	1	1	1	1	1	1	1	1	1	1	1	1	1	1	1	1	1	1	1	1	1
Gpan_03G010270	1	1	1	1	1	1	1	1	1	1	1	1	1	1	1	1	1	1	1	1	1	1
Gpan_03G010460	1	1	1	1	1	1	1	1	1	1	1	1	1	1	1	1	1	1	1	1	1	1
Gpan_03G010530	1	1	1	1	1	1	1	1	1	1	1	1	1	1	1	1	1	1	1	1	1	1
Gpan_03G010610	1	1	1	1	1	1	1	1	1	1	1	1	1	1	1	1	1	1	1	1	1	1
Gpan_03G010650	1	1	1	1	1	1	1	1	1	1	1	1	1	1	1	1	1	1	1	1	1	1
Gpan_03G010740	1	1	1	1	1	1	1	1	1	1	1	1	1	1	1	1	1	1	1	1	1	1
Gpan_03G010820	1	1	1	1	1	1	1	1	1	1	1	1	1	1	1	1	1	1	1	1	1	1
Gpan_03G010850	1	1	1	1	1	1	1	1	1	1	1	1	1	1	1	1	1	1	1	1	1	1
Gpan_03G011260	1	1	1	1	1	1	1	1	1	1	1	1	1	1	1	1	1	1	1	1	1	1
Gpan_03G011410	1	1	1	1	1	1	1	1	1	1	1	1	1	1	1	1	1	1	1	1	1	1
Gpan_03G011570	1	1	1	1	1	1	1	1	1	1	1	1	1	1	1	1	1	1	1	1	1	1
Gpan_03G011610	1	1	1	1	1	1	1	1	1	1	1	1	1	1	1	1	1	1	1	1	1	1
Gpan_03G011800	1	1	1	1	1	1	1	1	1	1	1	1	1	1	1	1	1	1	1	1	1	1
Gpan_03G011890	1	1	1	1	1	1	1	1	1	1	1	1	1	1	1	1	1	1	1	1	1	1
Gpan_03G012000	1	1	1	1	1	1	1	1	1	1	1	1	1	1	1	1	1	1	1	1	1	1
Gpan_03G012030	1	1	1	1	1	1	1	1	1	1	1	1	1	1	1	1	1	1	1	1	1	1
Gpan_03G012110	1	1	1	1	1	1	1	1	1	1	1	1	1	1	1	1	1	1	1	1	1	1
Gpan_03G012160	1	1	1	1	1	1	1	1	1	1	1	1	1	1	1	1	1	1	1	1	1	1
Gpan_03G012190	1	1	1	1	1	1	1	1	1	1	1	1	1	1	1	1	1	1	1	1	1	1
Gpan_03G012200	1	1	1	1	1	1	1	1	1	1	1	1	1	1	1	1	1	1	1	1	1	1
Gpan_03G012270	1	1	1	1	1	1	1	1	1	1	1	1	1	1	1	1	1	1	1	1	1	1
Gpan_03G012280	1	1	1	1	1	1	1	1	1	1	1	1	1	1	1	1	1	1	1	1	1	1
Gpan_03G012340	1	1	1	1	1	1	1	1	1	1	1	1	1	1	1	1	1	1	1	1	1	1
Gpan_03G012400	1	1	1	1	1	1	1	1	1	1	1	1	1	1	1	1	1	1	1	1	1	1
Gpan_03G012480	1	1	1	1	1	1	1	1	1	1	1	1	1	1	1	1	1	1	1	1	1	1
Gpan_03G012900	1	1	1	1	1	1	1	1	1	1	1	1	1	1	1	1	1	1	1	1	1	1
Gpan_03G012980	1	1	1	1	1	1	1	1	1	1	1	1	1	1	1	1	1	1	1	1	1	1
Gpan_03G013170	1	1	1	1	1	1	1	1	1	1	1	1	1	1	1	1	1	1	1	1	1	1
Gpan_03G013360	1	1	1	1	1	1	1	1	1	1	1	1	1	1	1	1	1	1	1	1	1	1
Gpan_03G013380	1	1	1	1	1	1	1	1	1	1	1	1	1	1	1	1	1	1	1	1	1	1
Gpan_03G013430	1	1	1	1	1	1	1	1	1	1	1	1	1	1	1	1	1	1	1	1	1	1
Gpan_03G013510	1	1	1	1	1	1	1	1	1	1	1	1	1	1	1	1	1	1	1	1	1	1
Gpan_03G013570	1	1	1	1	1	1	1	1	1	1	1	1	1	1	1	1	1	1	1	1	1	1
Gpan_03G013590	1	1	1	1	1	1	1	1	1	1	1	1	1	1	1	1	1	1	1	1	1	1
Gpan_03G013730	1	1	1	1	1	1	1	1	1	1	1	1	1	1	1	1	1	1	1	1	1	1
Gpan_03G013750	1	1	1	1	1	1	1	1	1	1	1	1	1	1	1	1	1	1	1	1	1	1
Gpan_03G013820	1	1	1	1	1	1	1	1	1	1	1	1	1	1	1	1	1	1	1	1	1	1
Gpan_03G013880	1	1	1	1	1	1	1	1	1	1	1	1	1	1	1	1	1	1	1	1	1	1
Gpan_03G013940	1	1	1	1	1	1	1	1	1	1	1	1	1	1	1	1	1	1	1	1	1	1
Gpan_03G013950	1	1	1	1	1	1	1	1	1	1	1	1	1	1	1	1	1	1	1	1	1	1
Gpan_03G014070	1	1	1	1	1	1	1	1	1	1	1	1	1	1	1	1	1	1	1	1	1	1
Gpan_03G014090	1	1	1	1	1	1	1	1	1	1	1	1	1	1	1	1	1	1	1	1	1	1
Gpan_03G014160	1	1	1	1	1	1	1	1	1	1	1	1	1	1	1	1	1	1	1	1	1	1
Gpan_03G014180	1	1	1	1	1	1	1	1	1	1	1	1	1	1	1	1	1	1	1	1	1	1
Gpan_03G014200	1	1	1	1	1	1	1	1	1	1	1	1	1	1	1	1	1	1	1	1	1	1
Gpan_03G014250	1	1	1	1	1	1	1	1	1	1	1	1	1	1	1	1	1	1	1	1	1	1
Gpan_03G014270	1	1	1	1	1	1	1	1	1	1	1	1	1	1	1	1	1	1	1	1	1	1
Gpan_03G014280	1	1	1	1	1	1	1	1	1	1	1	1	1	1	1	1	1	1	1	1	1	1
Gpan_03G014290	1	1	1	1	1	1	1	1	1	1	1	1	1	1	1	1	1	1	1	1	1	1
Gpan_03G014310	1	1	1	1	1	1	1	1	1	1	1	1	1	1	1	1	1	1	1	1	1	1
Gpan_03G014360	1	1	1	1	1	1	1	1	1	1	1	1	1	1	1	1	1	1	1	1	1	1
Gpan_03G014420	1	1	1	1	1	1	1	1	1	1	1	1	1	1	1	1	1	1	1	1	1	1
Gpan_03G014450	1	1	1	1	1	1	1	1	1	1	1	1	1	1	1	1	1	1	1	1	1	1
Gpan_03G014640	1	1	1	1	1	1	1	1	1	1	1	1	1	1	1	1	1	1	1	1	1	1
Gpan_03G014700	1	1	1	1	1	1	1	1	1	1	1	1	1	1	1	1	1	1	1	1	1	1
Gpan_03G014750	1	1	1	1	1	1	1	1	1	1	1	1	1	1	1	1	1	1	1	1	1	1
Gpan_03G014860	1	1	1	1	1	1	1	1	1	1	1	1	1	1	1	1	1	1	1	1	1	1
Gpan_03G014870	1	1	1	1	1	1	1	1	1	1	1	1	1	1	1	1	1	1	1	1	1	1
Gpan_03G014960	1	1	1	1	1	1	1	1	1	1	1	1	1	1	1	1	1	1	1	1	1	1
Gpan_03G015040	1	1	1	1	1	1	1	1	1	1	1	1	1	1	1	1	1	1	1	1	1	1
Gpan_03G015050	1	1	1	1	1	1	1	1	1	1	1	1	1	1	1	1	1	1	1	1	1	1
Gpan_03G015110	1	1	1	1	1	1	1	1	1	1	1	1	1	1	1	1	1	1	1	1	1	1
Gpan_03G015250	1	1	1	1	1	1	1	1	1	1	1	1	1	1	1	1	1	1	1	1	1	1
Gpan_03G015280	1	1	1	1	1	1	1	1	1	1	1	1	1	1	1	1	1	1	1	1	1	1
Gpan_03G015330	1	1	1	1	1	1	1	1	1	1	1	1	1	1	1	1	1	1	1	1	1	1
Gpan_03G015370	1	1	1	1	1	1	1	1	1	1	1	1	1	1	1	1	1	1	1	1	1	1
Gpan_03G015460	1	1	1	1	1	1	1	1	1	1	1	1	1	1	1	1	1	1	1	1	1	1
Gpan_03G015470	1	1	1	1	1	1	1	1	1	1	1	1	1	1	1	1	1	1	1	1	1	1
Gpan_03G015530	1	1	1	1	1	1	1	1	1	1	1	1	1	1	1	1	1	1	1	1	1	1
Gpan_03G015590	1	1	1	1	1	1	1	1	1	1	1	1	1	1	1	1	1	1	1	1	1	1
Gpan_03G015600	1	1	1	1	1	1	1	1	1	1	1	1	1	1	1	1	1	1	1	1	1	1
Gpan_03G015690	1	1	1	1	1	1	1	1	1	1	1	1	1	1	1	1	1	1	1	1	1	1
Gpan_03G015710	1	1	1	1	1	1	1	1	1	1	1	1	1	1	1	1	1	1	1	1	1	1
Gpan_03G015750	1	1	1	1	1	1	1	1	1	1	1	1	1	1	1	1	1	1	1	1	1	1
Gpan_03G015770	1	1	1	1	1	1	1	1	1	1	1	1	1	1	1	1	1	1	1	1	1	1
Gpan_03G015830	1	1	1	1	1	1	1	1	1	1	1	1	1	1	1	1	1	1	1	1	1	1
Gpan_03G015960	1	1	1	1	1	1	1	1	1	1	1	1	1	1	1	1	1	1	1	1	1	1
Gpan_03G016100	1	1	1	1	1	1	1	1	1	1	1	1	1	1	1	1	1	1	1	1	1	1
Gpan_03G016130	1	1	1	1	1	1	1	1	1	1	1	1	1	1	1	1	1	1	1	1	1	1
Gpan_03G016380	1	1	1	1	1	1	1	1	1	1	1	1	1	1	1	1	1	1	1	1	1	1
Gpan_03G016410	1	1	1	1	1	1	1	1	1	1	1	1	1	1	1	1	1	1	1	1	1	1
Gpan_03G016570	1	1	1	1	1	1	1	1	1	1	1	1	1	1	1	1	1	1	1	1	1	1
Gpan_03G016610	1	1	1	1	1	1	1	1	1	1	1	1	1	1	1	1	1	1	1	1	1	1
Gpan_03G016700	1	1	1	1	1	1	1	1	1	1	1	1	1	1	1	1	1	1	1	1	1	1
Gpan_03G016780	1	1	1	1	1	1	1	1	1	1	1	1	1	1	1	1	1	1	1	1	1	1
Gpan_03G017070	1	1	1	1	1	1	1	1	1	1	1	1	1	1	1	1	1	1	1	1	1	1
Gpan_03G017260	1	1	1	1	1	1	1	1	1	1	1	1	1	1	1	1	1	1	1	1	1	1
Gpan_03G017270	1	1	1	1	1	1	1	1	1	1	1	1	1	1	1	1	1	1	1	1	1	1
Gpan_03G017280	1	1	1	1	1	1	1	1	1	1	1	1	1	1	1	1	1	1	1	1	1	1
Gpan_03G017300	1	1	1	1	1	1	1	1	1	1	1	1	1	1	1	1	1	1	1	1	1	1
Gpan_03G017350	1	1	1	1	1	1	1	1	1	1	1	1	1	1	1	1	1	1	1	1	1	1
Gpan_03G017430	1	1	1	1	1	1	1	1	1	1	1	1	1	1	1	1	1	1	1	1	1	1
Gpan_03G017470	1	1	1	1	1	1	1	1	1	1	1	1	1	1	1	1	1	1	1	1	1	1
Gpan_03G017590	1	1	1	1	1	1	1	1	1	1	1	1	1	1	1	1	1	1	1	1	1	1
Gpan_03G017620	1	1	1	1	1	1	1	1	1	1	1	1	1	1	1	1	1	1	1	1	1	1
Gpan_03G017670	1	1	1	1	1	1	1	1	1	1	1	1	1	1	1	1	1	1	1	1	1	1
Gpan_03G017810	1	1	1	1	1	1	1	1	1	1	1	1	1	1	1	1	1	1	1	1	1	1
Gpan_03G017850	1	1	1	1	1	1	1	1	1	1	1	1	1	1	1	1	1	1	1	1	1	1
Gpan_03G018300	1	1	1	1	1	1	1	1	1	1	1	1	1	1	1	1	1	1	1	1	1	1
Gpan_03G018350	1	1	1	1	1	1	1	1	1	1	1	1	1	1	1	1	1	1	1	1	1	1
Gpan_03G018450	1	1	1	1	1	1	1	1	1	1	1	1	1	1	1	1	1	1	1	1	1	1
Gpan_03G018520	1	1	1	1	1	1	1	1	1	1	1	1	1	1	1	1	1	1	1	1	1	1
Gpan_03G018560	1	1	1	1	1	1	1	1	1	1	1	1	1	1	1	1	1	1	1	1	1	1
Gpan_03G018570	1	1	1	1	1	1	1	1	1	1	1	1	1	1	1	1	1	1	1	1	1	1
Gpan_03G018790	1	1	1	1	1	1	1	1	1	1	1	1	1	1	1	1	1	1	1	1	1	1
Gpan_03G018830	1	1	1	1	1	1	1	1	1	1	1	1	1	1	1	1	1	1	1	1	1	1
Gpan_03G018890	1	1	1	1	1	1	1	1	1	1	1	1	1	1	1	1	1	1	1	1	1	1
Gpan_03G018920	1	1	1	1	1	1	1	1	1	1	1	1	1	1	1	1	1	1	1	1	1	1
Gpan_03G019100	1	1	1	1	1	1	1	1	1	1	1	1	1	1	1	1	1	1	1	1	1	1
Gpan_03G019260	1	1	1	1	1	1	1	1	1	1	1	1	1	1	1	1	1	1	1	1	1	1
Gpan_03G019370	1	1	1	1	1	1	1	1	1	1	1	1	1	1	1	1	1	1	1	1	1	1
Gpan_03G019540	1	1	1	1	1	1	1	1	1	1	1	1	1	1	1	1	1	1	1	1	1	1
Gpan_03G019680	1	1	1	1	1	1	1	1	1	1	1	1	1	1	1	1	1	1	1	1	1	1
Gpan_03G019830	1	1	1	1	1	1	1	1	1	1	1	1	1	1	1	1	1	1	1	1	1	1
Gpan_03G019850	1	1	1	1	1	1	1	1	1	1	1	1	1	1	1	1	1	1	1	1	1	1
Gpan_03G019910	1	1	1	1	1	1	1	1	1	1	1	1	1	1	1	1	1	1	1	1	1	1
Gpan_03G019940	1	1	1	1	1	1	1	1	1	1	1	1	1	1	1	1	1	1	1	1	1	1
Gpan_03G020140	1	1	1	1	1	1	1	1	1	1	1	1	1	1	1	1	1	1	1	1	1	1
Gpan_03G020380	1	1	1	1	1	1	1	1	1	1	1	1	1	1	1	1	1	1	1	1	1	1
Gpan_03G020510	1	1	1	1	1	1	1	1	1	1	1	1	1	1	1	1	1	1	1	1	1	1
Gpan_03G020540	1	1	1	1	1	1	1	1	1	1	1	1	1	1	1	1	1	1	1	1	1	1
Gpan_03G020600	1	1	1	1	1	1	1	1	1	1	1	1	1	1	1	1	1	1	1	1	1	1
Gpan_03G020630	1	1	1	1	1	1	1	1	1	1	1	1	1	1	1	1	1	1	1	1	1	1
Gpan_03G020680	1	1	1	1	1	1	1	1	1	1	1	1	1	1	1	1	1	1	1	1	1	1
Gpan_03G020700	1	1	1	1	1	1	1	1	1	1	1	1	1	1	1	1	1	1	1	1	1	1
Gpan_03G020750	1	1	1	1	1	1	1	1	1	1	1	1	1	1	1	1	1	1	1	1	1	1
Gpan_03G020760	1	1	1	1	1	1	1	1	1	1	1	1	1	1	1	1	1	1	1	1	1	1
Gpan_03G020800	1	1	1	1	1	1	1	1	1	1	1	1	1	1	1	1	1	1	1	1	1	1
Gpan_03G020810	1	1	1	1	1	1	1	1	1	1	1	1	1	1	1	1	1	1	1	1	1	1
Gpan_03G021030	1	1	1	1	1	1	1	1	1	1	1	1	1	1	1	1	1	1	1	1	1	1
Gpan_03G021040	1	1	1	1	1	1	1	1	1	1	1	1	1	1	1	1	1	1	1	1	1	1
Gpan_03G021070	1	1	1	1	1	1	1	1	1	1	1	1	1	1	1	1	1	1	1	1	1	1
Gpan_03G021080	1	1	1	1	1	1	1	1	1	1	1	1	1	1	1	1	1	1	1	1	1	1
Gpan_03G021160	1	1	1	1	1	1	1	1	1	1	1	1	1	1	1	1	1	1	1	1	1	1
Gpan_03G021180	1	1	1	1	1	1	1	1	1	1	1	1	1	1	1	1	1	1	1	1	1	1
Gpan_03G021320	1	1	1	1	1	1	1	1	1	1	1	1	1	1	1	1	1	1	1	1	1	1
Gpan_03G021340	1	1	1	1	1	1	1	1	1	1	1	1	1	1	1	1	1	1	1	1	1	1
Gpan_03G021510	1	1	1	1	1	1	1	1	1	1	1	1	1	1	1	1	1	1	1	1	1	1
Gpan_03G021520	1	1	1	1	1	1	1	1	1	1	1	1	1	1	1	1	1	1	1	1	1	1
Gpan_03G021550	1	1	1	1	1	1	1	1	1	1	1	1	1	1	1	1	1	1	1	1	1	1
Gpan_03G021590	1	1	1	1	1	1	1	1	1	1	1	1	1	1	1	1	1	1	1	1	1	1
Gpan_03G021620	1	1	1	1	1	1	1	1	1	1	1	1	1	1	1	1	1	1	1	1	1	1
Gpan_03G021680	1	1	1	1	1	1	1	1	1	1	1	1	1	1	1	1	1	1	1	1	1	1
Gpan_03G021710	1	1	1	1	1	1	1	1	1	1	1	1	1	1	1	1	1	1	1	1	1	1
Gpan_03G021730	1	1	1	1	1	1	1	1	1	1	1	1	1	1	1	1	1	1	1	1	1	1
Gpan_03G021740	1	1	1	1	1	1	1	1	1	1	1	1	1	1	1	1	1	1	1	1	1	1
Gpan_03G021780	1	1	1	1	1	1	1	1	1	1	1	1	1	1	1	1	1	1	1	1	1	1
Gpan_03G021890	1	1	1	1	1	1	1	1	1	1	1	1	1	1	1	1	1	1	1	1	1	1
Gpan_03G022010	1	1	1	1	1	1	1	1	1	1	1	1	1	1	1	1	1	1	1	1	1	1
Gpan_03G022060	1	1	1	1	1	1	1	1	1	1	1	1	1	1	1	1	1	1	1	1	1	1
Gpan_03G022080	1	1	1	1	1	1	1	1	1	1	1	1	1	1	1	1	1	1	1	1	1	1
Gpan_03G022100	1	1	1	1	1	1	1	1	1	1	1	1	1	1	1	1	1	1	1	1	1	1
Gpan_03G022130	1	1	1	1	1	1	1	1	1	1	1	1	1	1	1	1	1	1	1	1	1	1
Gpan_03G022160	1	1	1	1	1	1	1	1	1	1	1	1	1	1	1	1	1	1	1	1	1	1
Gpan_03G022170	1	1	1	1	1	1	1	1	1	1	1	1	1	1	1	1	1	1	1	1	1	1
Gpan_03G022240	1	1	1	1	1	1	1	1	1	1	1	1	1	1	1	1	1	1	1	1	1	1
Gpan_03G022260	1	1	1	1	1	1	1	1	1	1	1	1	1	1	1	1	1	1	1	1	1	1
Gpan_03G022350	1	1	1	1	1	1	1	1	1	1	1	1	1	1	1	1	1	1	1	1	1	1
Gpan_03G022380	1	1	1	1	1	1	1	1	1	1	1	1	1	1	1	1	1	1	1	1	1	1
Gpan_03G022400	1	1	1	1	1	1	1	1	1	1	1	1	1	1	1	1	1	1	1	1	1	1
Gpan_03G022440	1	1	1	1	1	1	1	1	1	1	1	1	1	1	1	1	1	1	1	1	1	1
Gpan_03G022450	1	1	1	1	1	1	1	1	1	1	1	1	1	1	1	1	1	1	1	1	1	1
Gpan_03G022610	1	1	1	1	1	1	1	1	1	1	1	1	1	1	1	1	1	1	1	1	1	1
Gpan_03G022680	1	1	1	1	1	1	1	1	1	1	1	1	1	1	1	1	1	1	1	1	1	1
Gpan_03G022710	1	1	1	1	1	1	1	1	1	1	1	1	1	1	1	1	1	1	1	1	1	1
Gpan_03G022720	1	1	1	1	1	1	1	1	1	1	1	1	1	1	1	1	1	1	1	1	1	1
Gpan_03G022740	1	1	1	1	1	1	1	1	1	1	1	1	1	1	1	1	1	1	1	1	1	1
Gpan_03G022850	1	1	1	1	1	1	1	1	1	1	1	1	1	1	1	1	1	1	1	1	1	1
Gpan_03G022870	1	1	1	1	1	1	1	1	1	1	1	1	1	1	1	1	1	1	1	1	1	1
Gpan_03G022880	1	1	1	1	1	1	1	1	1	1	1	1	1	1	1	1	1	1	1	1	1	1
Gpan_03G022890	1	1	1	1	1	1	1	1	1	1	1	1	1	1	1	1	1	1	1	1	1	1
Gpan_03G022920	1	1	1	1	1	1	1	1	1	1	1	1	1	1	1	1	1	1	1	1	1	1
Gpan_03G022940	1	1	1	1	1	1	1	1	1	1	1	1	1	1	1	1	1	1	1	1	1	1
Gpan_03G023000	1	1	1	1	1	1	1	1	1	1	1	1	1	1	1	1	1	1	1	1	1	1
Gpan_03G023050	1	1	1	1	1	1	1	1	1	1	1	1	1	1	1	1	1	1	1	1	1	1
Gpan_03G023110	1	1	1	1	1	1	1	1	1	1	1	1	1	1	1	1	1	1	1	1	1	1
Gpan_03G023150	1	1	1	1	1	1	1	1	1	1	1	1	1	1	1	1	1	1	1	1	1	1
Gpan_03G023170	1	1	1	1	1	1	1	1	1	1	1	1	1	1	1	1	1	1	1	1	1	1
Gpan_03G023330	1	1	1	1	1	1	1	1	1	1	1	1	1	1	1	1	1	1	1	1	1	1
Gpan_03G023460	1	1	1	1	1	1	1	1	1	1	1	1	1	1	1	1	1	1	1	1	1	1
Gpan_03G023500	1	1	1	1	1	1	1	1	1	1	1	1	1	1	1	1	1	1	1	1	1	1
Gpan_03G023510	1	1	1	1	1	1	1	1	1	1	1	1	1	1	1	1	1	1	1	1	1	1
Gpan_03G023520	1	1	1	1	1	1	1	1	1	1	1	1	1	1	1	1	1	1	1	1	1	1
Gpan_03G023530	1	1	1	1	1	1	1	1	1	1	1	1	1	1	1	1	1	1	1	1	1	1
Gpan_03G023550	1	1	1	1	1	1	1	1	1	1	1	1	1	1	1	1	1	1	1	1	1	1
Gpan_03G023590	1	1	1	1	1	1	1	1	1	1	1	1	1	1	1	1	1	1	1	1	1	1
Gpan_03G023600	1	1	1	1	1	1	1	1	1	1	1	1	1	1	1	1	1	1	1	1	1	1
Gpan_03G023610	1	1	1	1	1	1	1	1	1	1	1	1	1	1	1	1	1	1	1	1	1	1
Gpan_03G023630	1	1	1	1	1	1	1	1	1	1	1	1	1	1	1	1	1	1	1	1	1	1
Gpan_03G023660	1	1	1	1	1	1	1	1	1	1	1	1	1	1	1	1	1	1	1	1	1	1
Gpan_03G023670	1	1	1	1	1	1	1	1	1	1	1	1	1	1	1	1	1	1	1	1	1	1
Gpan_03G023680	1	1	1	1	1	1	1	1	1	1	1	1	1	1	1	1	1	1	1	1	1	1
Gpan_03G023690	1	1	1	1	1	1	1	1	1	1	1	1	1	1	1	1	1	1	1	1	1	1
Gpan_03G023720	1	1	1	1	1	1	1	1	1	1	1	1	1	1	1	1	1	1	1	1	1	1
Gpan_03G023730	1	1	1	1	1	1	1	1	1	1	1	1	1	1	1	1	1	1	1	1	1	1
Gpan_03G023740	1	1	1	1	1	1	1	1	1	1	1	1	1	1	1	1	1	1	1	1	1	1
Gpan_03G023750	1	1	1	1	1	1	1	1	1	1	1	1	1	1	1	1	1	1	1	1	1	1
Gpan_03G023860	1	1	1	1	1	1	1	1	1	1	1	1	1	1	1	1	1	1	1	1	1	1
Gpan_03G023880	1	1	1	1	1	1	1	1	1	1	1	1	1	1	1	1	1	1	1	1	1	1
Gpan_03G023900	1	1	1	1	1	1	1	1	1	1	1	1	1	1	1	1	1	1	1	1	1	1
Gpan_03G023940	1	1	1	1	1	1	1	1	1	1	1	1	1	1	1	1	1	1	1	1	1	1
Gpan_03G024060	1	1	1	1	1	1	1	1	1	1	1	1	1	1	1	1	1	1	1	1	1	1
Gpan_03G024070	1	1	1	1	1	1	1	1	1	1	1	1	1	1	1	1	1	1	1	1	1	1
Gpan_03G024080	1	1	1	1	1	1	1	1	1	1	1	1	1	1	1	1	1	1	1	1	1	1
Gpan_03G024090	1	1	1	1	1	1	1	1	1	1	1	1	1	1	1	1	1	1	1	1	1	1
Gpan_03G024120	1	1	1	1	1	1	1	1	1	1	1	1	1	1	1	1	1	1	1	1	1	1
Gpan_03G024170	1	1	1	1	1	1	1	1	1	1	1	1	1	1	1	1	1	1	1	1	1	1
Gpan_03G024190	1	1	1	1	1	1	1	1	1	1	1	1	1	1	1	1	1	1	1	1	1	1
Gpan_03G024260	1	1	1	1	1	1	1	1	1	1	1	1	1	1	1	1	1	1	1	1	1	1
Gpan_03G024270	1	1	1	1	1	1	1	1	1	1	1	1	1	1	1	1	1	1	1	1	1	1
Gpan_03G024300	1	1	1	1	1	1	1	1	1	1	1	1	1	1	1	1	1	1	1	1	1	1
Gpan_03G024370	1	1	1	1	1	1	1	1	1	1	1	1	1	1	1	1	1	1	1	1	1	1
Gpan_03G024390	1	1	1	1	1	1	1	1	1	1	1	1	1	1	1	1	1	1	1	1	1	1
Gpan_03G024430	1	1	1	1	1	1	1	1	1	1	1	1	1	1	1	1	1	1	1	1	1	1
Gpan_03G024440	1	1	1	1	1	1	1	1	1	1	1	1	1	1	1	1	1	1	1	1	1	1
Gpan_03G024550	1	1	1	1	1	1	1	1	1	1	1	1	1	1	1	1	1	1	1	1	1	1
Gpan_03G024560	1	1	1	1	1	1	1	1	1	1	1	1	1	1	1	1	1	1	1	1	1	1
Gpan_03G024650	1	1	1	1	1	1	1	1	1	1	1	1	1	1	1	1	1	1	1	1	1	1
Gpan_03G024670	1	1	1	1	1	1	1	1	1	1	1	1	1	1	1	1	1	1	1	1	1	1
Gpan_03G024680	1	1	1	1	1	1	1	1	1	1	1	1	1	1	1	1	1	1	1	1	1	1
Gpan_03G024700	1	1	1	1	1	1	1	1	1	1	1	1	1	1	1	1	1	1	1	1	1	1
Gpan_03G024710	1	1	1	1	1	1	1	1	1	1	1	1	1	1	1	1	1	1	1	1	1	1
Gpan_03G024790	1	1	1	1	1	1	1	1	1	1	1	1	1	1	1	1	1	1	1	1	1	1
Gpan_03G024800	1	1	1	1	1	1	1	1	1	1	1	1	1	1	1	1	1	1	1	1	1	1
Gpan_03G024830	1	1	1	1	1	1	1	1	1	1	1	1	1	1	1	1	1	1	1	1	1	1
Gpan_03G024840	1	1	1	1	1	1	1	1	1	1	1	1	1	1	1	1	1	1	1	1	1	1
Gpan_03G024900	1	1	1	1	1	1	1	1	1	1	1	1	1	1	1	1	1	1	1	1	1	1
Gpan_03G024930	1	1	1	1	1	1	1	1	1	1	1	1	1	1	1	1	1	1	1	1	1	1
Gpan_03G024970	1	1	1	1	1	1	1	1	1	1	1	1	1	1	1	1	1	1	1	1	1	1
Gpan_03G024980	1	1	1	1	1	1	1	1	1	1	1	1	1	1	1	1	1	1	1	1	1	1
Gpan_03G025000	1	1	1	1	1	1	1	1	1	1	1	1	1	1	1	1	1	1	1	1	1	1
Gpan_03G025030	1	1	1	1	1	1	1	1	1	1	1	1	1	1	1	1	1	1	1	1	1	1
Gpan_03G025040	1	1	1	1	1	1	1	1	1	1	1	1	1	1	1	1	1	1	1	1	1	1
Gpan_03G025110	1	1	1	1	1	1	1	1	1	1	1	1	1	1	1	1	1	1	1	1	1	1
Gpan_03G025180	1	1	1	1	1	1	1	1	1	1	1	1	1	1	1	1	1	1	1	1	1	1
Gpan_03G025190	1	1	1	1	1	1	1	1	1	1	1	1	1	1	1	1	1	1	1	1	1	1
Gpan_03G025200	1	1	1	1	1	1	1	1	1	1	1	1	1	1	1	1	1	1	1	1	1	1
Gpan_03G025250	1	1	1	1	1	1	1	1	1	1	1	1	1	1	1	1	1	1	1	1	1	1
Gpan_03G025270	1	1	1	1	1	1	1	1	1	1	1	1	1	1	1	1	1	1	1	1	1	1
Gpan_03G025330	1	1	1	1	1	1	1	1	1	1	1	1	1	1	1	1	1	1	1	1	1	1
Gpan_03G025360	1	1	1	1	1	1	1	1	1	1	1	1	1	1	1	1	1	1	1	1	1	1
Gpan_03G025400	1	1	1	1	1	1	1	1	1	1	1	1	1	1	1	1	1	1	1	1	1	1
Gpan_03G025430	1	1	1	1	1	1	1	1	1	1	1	1	1	1	1	1	1	1	1	1	1	1
Gpan_03G025440	1	1	1	1	1	1	1	1	1	1	1	1	1	1	1	1	1	1	1	1	1	1
Gpan_03G025460	1	1	1	1	1	1	1	1	1	1	1	1	1	1	1	1	1	1	1	1	1	1
Gpan_03G025470	1	1	1	1	1	1	1	1	1	1	1	1	1	1	1	1	1	1	1	1	1	1
Gpan_03G025500	1	1	1	1	1	1	1	1	1	1	1	1	1	1	1	1	1	1	1	1	1	1
Gpan_03G025510	1	1	1	1	1	1	1	1	1	1	1	1	1	1	1	1	1	1	1	1	1	1
Gpan_03G025530	1	1	1	1	1	1	1	1	1	1	1	1	1	1	1	1	1	1	1	1	1	1
Gpan_03G025540	1	1	1	1	1	1	1	1	1	1	1	1	1	1	1	1	1	1	1	1	1	1
Gpan_03G025560	1	1	1	1	1	1	1	1	1	1	1	1	1	1	1	1	1	1	1	1	1	1
Gpan_03G025590	1	1	1	1	1	1	1	1	1	1	1	1	1	1	1	1	1	1	1	1	1	1
Gpan_03G025600	1	1	1	1	1	1	1	1	1	1	1	1	1	1	1	1	1	1	1	1	1	1
Gpan_03G025610	1	1	1	1	1	1	1	1	1	1	1	1	1	1	1	1	1	1	1	1	1	1
Gpan_03G025640	1	1	1	1	1	1	1	1	1	1	1	1	1	1	1	1	1	1	1	1	1	1
Gpan_03G025650	1	1	1	1	1	1	1	1	1	1	1	1	1	1	1	1	1	1	1	1	1	1
Gpan_03G025660	1	1	1	1	1	1	1	1	1	1	1	1	1	1	1	1	1	1	1	1	1	1
Gpan_03G025670	1	1	1	1	1	1	1	1	1	1	1	1	1	1	1	1	1	1	1	1	1	1
Gpan_03G025680	1	1	1	1	1	1	1	1	1	1	1	1	1	1	1	1	1	1	1	1	1	1
Gpan_03G025790	1	1	1	1	1	1	1	1	1	1	1	1	1	1	1	1	1	1	1	1	1	1
Gpan_03G025800	1	1	1	1	1	1	1	1	1	1	1	1	1	1	1	1	1	1	1	1	1	1
Gpan_03G025850	1	1	1	1	1	1	1	1	1	1	1	1	1	1	1	1	1	1	1	1	1	1
Gpan_03G025880	1	1	1	1	1	1	1	1	1	1	1	1	1	1	1	1	1	1	1	1	1	1
Gpan_03G025960	1	1	1	1	1	1	1	1	1	1	1	1	1	1	1	1	1	1	1	1	1	1
Gpan_03G025990	1	1	1	1	1	1	1	1	1	1	1	1	1	1	1	1	1	1	1	1	1	1
Gpan_03G026000	1	1	1	1	1	1	1	1	1	1	1	1	1	1	1	1	1	1	1	1	1	1
Gpan_03G026120	1	1	1	1	1	1	1	1	1	1	1	1	1	1	1	1	1	1	1	1	1	1
Gpan_03G026270	1	1	1	1	1	1	1	1	1	1	1	1	1	1	1	1	1	1	1	1	1	1
Gpan_03G026290	1	1	1	1	1	1	1	1	1	1	1	1	1	1	1	1	1	1	1	1	1	1
Gpan_03G026300	1	1	1	1	1	1	1	1	1	1	1	1	1	1	1	1	1	1	1	1	1	1
Gpan_03G026310	1	1	1	1	1	1	1	1	1	1	1	1	1	1	1	1	1	1	1	1	1	1
Gpan_03G026320	1	1	1	1	1	1	1	1	1	1	1	1	1	1	1	1	1	1	1	1	1	1
Gpan_03G026350	1	1	1	1	1	1	1	1	1	1	1	1	1	1	1	1	1	1	1	1	1	1
Gpan_03G026360	1	1	1	1	1	1	1	1	1	1	1	1	1	1	1	1	1	1	1	1	1	1
Gpan_03G026370	1	1	1	1	1	1	1	1	1	1	1	1	1	1	1	1	1	1	1	1	1	1
Gpan_03G026380	1	1	1	1	1	1	1	1	1	1	1	1	1	1	1	1	1	1	1	1	1	1
Gpan_03G026400	1	1	1	1	1	1	1	1	1	1	1	1	1	1	1	1	1	1	1	1	1	1
Gpan_03G026410	1	1	1	1	1	1	1	1	1	1	1	1	1	1	1	1	1	1	1	1	1	1
Gpan_03G026420	1	1	1	1	1	1	1	1	1	1	1	1	1	1	1	1	1	1	1	1	1	1
Gpan_03G026430	1	1	1	1	1	1	1	1	1	1	1	1	1	1	1	1	1	1	1	1	1	1
Gpan_03G026440	1	1	1	1	1	1	1	1	1	1	1	1	1	1	1	1	1	1	1	1	1	1
Gpan_03G026450	1	1	1	1	1	1	1	1	1	1	1	1	1	1	1	1	1	1	1	1	1	1
Gpan_03G026460	1	1	1	1	1	1	1	1	1	1	1	1	1	1	1	1	1	1	1	1	1	1
Gpan_03G026580	1	1	1	1	1	1	1	1	1	1	1	1	1	1	1	1	1	1	1	1	1	1
Gpan_03G026620	1	1	1	1	1	1	1	1	1	1	1	1	1	1	1	1	1	1	1	1	1	1
Gpan_03G026630	1	1	1	1	1	1	1	1	1	1	1	1	1	1	1	1	1	1	1	1	1	1
Gpan_03G026640	1	1	1	1	1	1	1	1	1	1	1	1	1	1	1	1	1	1	1	1	1	1
Gpan_03G026940	1	1	1	1	1	1	1	1	1	1	1	1	1	1	1	1	1	1	1	1	1	1
Gpan_03G027000	1	1	1	1	1	1	1	1	1	1	1	1	1	1	1	1	1	1	1	1	1	1
Gpan_03G027030	1	1	1	1	1	1	1	1	1	1	1	1	1	1	1	1	1	1	1	1	1	1
Gpan_03G027100	1	1	1	1	1	1	1	1	1	1	1	1	1	1	1	1	1	1	1	1	1	1
Gpan_03G027130	1	1	1	1	1	1	1	1	1	1	1	1	1	1	1	1	1	1	1	1	1	1
Gpan_03G027190	1	1	1	1	1	1	1	1	1	1	1	1	1	1	1	1	1	1	1	1	1	1
Gpan_03G027200	1	1	1	1	1	1	1	1	1	1	1	1	1	1	1	1	1	1	1	1	1	1
Gpan_03G027240	1	1	1	1	1	1	1	1	1	1	1	1	1	1	1	1	1	1	1	1	1	1
Gpan_03G027250	1	1	1	1	1	1	1	1	1	1	1	1	1	1	1	1	1	1	1	1	1	1
Gpan_03G027260	1	1	1	1	1	1	1	1	1	1	1	1	1	1	1	1	1	1	1	1	1	1
Gpan_03G027270	1	1	1	1	1	1	1	1	1	1	1	1	1	1	1	1	1	1	1	1	1	1
Gpan_03G027300	1	1	1	1	1	1	1	1	1	1	1	1	1	1	1	1	1	1	1	1	1	1
Gpan_03G027370	1	1	1	1	1	1	1	1	1	1	1	1	1	1	1	1	1	1	1	1	1	1
Gpan_03G027500	1	1	1	1	1	1	1	1	1	1	1	1	1	1	1	1	1	1	1	1	1	1
Gpan_03G027540	1	1	1	1	1	1	1	1	1	1	1	1	1	1	1	1	1	1	1	1	1	1
Gpan_03G027560	1	1	1	1	1	1	1	1	1	1	1	1	1	1	1	1	1	1	1	1	1	1
Gpan_03G027570	1	1	1	1	1	1	1	1	1	1	1	1	1	1	1	1	1	1	1	1	1	1
Gpan_03G027600	1	1	1	1	1	1	1	1	1	1	1	1	1	1	1	1	1	1	1	1	1	1
Gpan_03G027610	1	1	1	1	1	1	1	1	1	1	1	1	1	1	1	1	1	1	1	1	1	1
Gpan_03G027720	1	1	1	1	1	1	1	1	1	1	1	1	1	1	1	1	1	1	1	1	1	1
Gpan_03G027730	1	1	1	1	1	1	1	1	1	1	1	1	1	1	1	1	1	1	1	1	1	1
Gpan_03G027740	1	1	1	1	1	1	1	1	1	1	1	1	1	1	1	1	1	1	1	1	1	1
Gpan_03G027750	1	1	1	1	1	1	1	1	1	1	1	1	1	1	1	1	1	1	1	1	1	1
Gpan_03G027890	1	1	1	1	1	1	1	1	1	1	1	1	1	1	1	1	1	1	1	1	1	1
Gpan_03G027960	1	1	1	1	1	1	1	1	1	1	1	1	1	1	1	1	1	1	1	1	1	1
Gpan_03G027990	1	1	1	1	1	1	1	1	1	1	1	1	1	1	1	1	1	1	1	1	1	1
Gpan_03G028080	1	1	1	1	1	1	1	1	1	1	1	1	1	1	1	1	1	1	1	1	1	1
Gpan_03G028150	1	1	1	1	1	1	1	1	1	1	1	1	1	1	1	1	1	1	1	1	1	1
Gpan_03G028180	1	1	1	1	1	1	1	1	1	1	1	1	1	1	1	1	1	1	1	1	1	1
Gpan_03G028240	1	1	1	1	1	1	1	1	1	1	1	1	1	1	1	1	1	1	1	1	1	1
Gpan_03G028250	1	1	1	1	1	1	1	1	1	1	1	1	1	1	1	1	1	1	1	1	1	1
Gpan_03G028290	1	1	1	1	1	1	1	1	1	1	1	1	1	1	1	1	1	1	1	1	1	1
Gpan_03G028380	1	1	1	1	1	1	1	1	1	1	1	1	1	1	1	1	1	1	1	1	1	1
Gpan_03G028390	1	1	1	1	1	1	1	1	1	1	1	1	1	1	1	1	1	1	1	1	1	1
Gpan_03G028560	1	1	1	1	1	1	1	1	1	1	1	1	1	1	1	1	1	1	1	1	1	1
Gpan_03G028680	1	1	1	1	1	1	1	1	1	1	1	1	1	1	1	1	1	1	1	1	1	1
Gpan_03G028770	1	1	1	1	1	1	1	1	1	1	1	1	1	1	1	1	1	1	1	1	1	1
Gpan_03G029010	1	1	1	1	1	1	1	1	1	1	1	1	1	1	1	1	1	1	1	1	1	1
Gpan_03G029090	1	1	1	1	1	1	1	1	1	1	1	1	1	1	1	1	1	1	1	1	1	1
Gpan_03G029160	1	1	1	1	1	1	1	1	1	1	1	1	1	1	1	1	1	1	1	1	1	1
Gpan_03G029180	1	1	1	1	1	1	1	1	1	1	1	1	1	1	1	1	1	1	1	1	1	1
Gpan_03G029190	1	1	1	1	1	1	1	1	1	1	1	1	1	1	1	1	1	1	1	1	1	1
Gpan_03G029240	1	1	1	1	1	1	1	1	1	1	1	1	1	1	1	1	1	1	1	1	1	1
Gpan_03G029290	1	1	1	1	1	1	1	1	1	1	1	1	1	1	1	1	1	1	1	1	1	1
Gpan_03G029420	1	1	1	1	1	1	1	1	1	1	1	1	1	1	1	1	1	1	1	1	1	1
Gpan_03G029430	1	1	1	1	1	1	1	1	1	1	1	1	1	1	1	1	1	1	1	1	1	1
Gpan_03G029480	1	1	1	1	1	1	1	1	1	1	1	1	1	1	1	1	1	1	1	1	1	1
Gpan_03G029520	1	1	1	1	1	1	1	1	1	1	1	1	1	1	1	1	1	1	1	1	1	1
Gpan_04G000200	1	1	1	1	1	1	1	1	1	1	1	1	1	1	1	1	1	1	1	1	1	1
Gpan_04G000290	1	1	1	1	1	1	1	1	1	1	1	1	1	1	1	1	1	1	1	1	1	1
Gpan_04G000310	1	1	1	1	1	1	1	1	1	1	1	1	1	1	1	1	1	1	1	1	1	1
Gpan_04G000330	1	1	1	1	1	1	1	1	1	1	1	1	1	1	1	1	1	1	1	1	1	1
Gpan_04G000340	1	1	1	1	1	1	1	1	1	1	1	1	1	1	1	1	1	1	1	1	1	1
Gpan_04G000360	1	1	1	1	1	1	1	1	1	1	1	1	1	1	1	1	1	1	1	1	1	1
Gpan_04G000440	1	1	1	1	1	1	1	1	1	1	1	1	1	1	1	1	1	1	1	1	1	1
Gpan_04G000510	1	1	1	1	1	1	1	1	1	1	1	1	1	1	1	1	1	1	1	1	1	1
Gpan_04G000580	1	1	1	1	1	1	1	1	1	1	1	1	1	1	1	1	1	1	1	1	1	1
Gpan_04G000590	1	1	1	1	1	1	1	1	1	1	1	1	1	1	1	1	1	1	1	1	1	1
Gpan_04G000600	1	1	1	1	1	1	1	1	1	1	1	1	1	1	1	1	1	1	1	1	1	1
Gpan_04G000670	1	1	1	1	1	1	1	1	1	1	1	1	1	1	1	1	1	1	1	1	1	1
Gpan_04G000740	1	1	1	1	1	1	1	1	1	1	1	1	1	1	1	1	1	1	1	1	1	1
Gpan_04G000770	1	1	1	1	1	1	1	1	1	1	1	1	1	1	1	1	1	1	1	1	1	1
Gpan_04G000800	1	1	1	1	1	1	1	1	1	1	1	1	1	1	1	1	1	1	1	1	1	1
Gpan_04G000820	1	1	1	1	1	1	1	1	1	1	1	1	1	1	1	1	1	1	1	1	1	1
Gpan_04G000850	1	1	1	1	1	1	1	1	1	1	1	1	1	1	1	1	1	1	1	1	1	1
Gpan_04G000860	1	1	1	1	1	1	1	1	1	1	1	1	1	1	1	1	1	1	1	1	1	1
Gpan_04G000880	1	1	1	1	1	1	1	1	1	1	1	1	1	1	1	1	1	1	1	1	1	1
Gpan_04G000890	1	1	1	1	1	1	1	1	1	1	1	1	1	1	1	1	1	1	1	1	1	1
Gpan_04G000900	1	1	1	1	1	1	1	1	1	1	1	1	1	1	1	1	1	1	1	1	1	1
Gpan_04G000930	1	1	1	1	1	1	1	1	1	1	1	1	1	1	1	1	1	1	1	1	1	1
Gpan_04G001000	1	1	1	1	1	1	1	1	1	1	1	1	1	1	1	1	1	1	1	1	1	1
Gpan_04G001030	1	1	1	1	1	1	1	1	1	1	1	1	1	1	1	1	1	1	1	1	1	1
Gpan_04G001150	1	1	1	1	1	1	1	1	1	1	1	1	1	1	1	1	1	1	1	1	1	1
Gpan_04G001160	1	1	1	1	1	1	1	1	1	1	1	1	1	1	1	1	1	1	1	1	1	1
Gpan_04G001220	1	1	1	1	1	1	1	1	1	1	1	1	1	1	1	1	1	1	1	1	1	1
Gpan_04G001240	1	1	1	1	1	1	1	1	1	1	1	1	1	1	1	1	1	1	1	1	1	1
Gpan_04G001290	1	1	1	1	1	1	1	1	1	1	1	1	1	1	1	1	1	1	1	1	1	1
Gpan_04G001360	1	1	1	1	1	1	1	1	1	1	1	1	1	1	1	1	1	1	1	1	1	1
Gpan_04G001380	1	1	1	1	1	1	1	1	1	1	1	1	1	1	1	1	1	1	1	1	1	1
Gpan_04G001400	1	1	1	1	1	1	1	1	1	1	1	1	1	1	1	1	1	1	1	1	1	1
Gpan_04G001510	1	1	1	1	1	1	1	1	1	1	1	1	1	1	1	1	1	1	1	1	1	1
Gpan_04G001520	1	1	1	1	1	1	1	1	1	1	1	1	1	1	1	1	1	1	1	1	1	1
Gpan_04G001610	1	1	1	1	1	1	1	1	1	1	1	1	1	1	1	1	1	1	1	1	1	1
Gpan_04G001620	1	1	1	1	1	1	1	1	1	1	1	1	1	1	1	1	1	1	1	1	1	1
Gpan_04G001640	1	1	1	1	1	1	1	1	1	1	1	1	1	1	1	1	1	1	1	1	1	1
Gpan_04G001650	1	1	1	1	1	1	1	1	1	1	1	1	1	1	1	1	1	1	1	1	1	1
Gpan_04G001690	1	1	1	1	1	1	1	1	1	1	1	1	1	1	1	1	1	1	1	1	1	1
Gpan_04G001730	1	1	1	1	1	1	1	1	1	1	1	1	1	1	1	1	1	1	1	1	1	1
Gpan_04G001870	1	1	1	1	1	1	1	1	1	1	1	1	1	1	1	1	1	1	1	1	1	1
Gpan_04G001940	1	1	1	1	1	1	1	1	1	1	1	1	1	1	1	1	1	1	1	1	1	1
Gpan_04G001960	1	1	1	1	1	1	1	1	1	1	1	1	1	1	1	1	1	1	1	1	1	1
Gpan_04G002210	1	1	1	1	1	1	1	1	1	1	1	1	1	1	1	1	1	1	1	1	1	1
Gpan_04G002250	1	1	1	1	1	1	1	1	1	1	1	1	1	1	1	1	1	1	1	1	1	1
Gpan_04G002270	1	1	1	1	1	1	1	1	1	1	1	1	1	1	1	1	1	1	1	1	1	1
Gpan_04G002310	1	1	1	1	1	1	1	1	1	1	1	1	1	1	1	1	1	1	1	1	1	1
Gpan_04G002480	1	1	1	1	1	1	1	1	1	1	1	1	1	1	1	1	1	1	1	1	1	1
Gpan_04G002520	1	1	1	1	1	1	1	1	1	1	1	1	1	1	1	1	1	1	1	1	1	1
Gpan_04G002550	1	1	1	1	1	1	1	1	1	1	1	1	1	1	1	1	1	1	1	1	1	1
Gpan_04G002580	1	1	1	1	1	1	1	1	1	1	1	1	1	1	1	1	1	1	1	1	1	1
Gpan_04G002650	1	1	1	1	1	1	1	1	1	1	1	1	1	1	1	1	1	1	1	1	1	1
Gpan_04G002660	1	1	1	1	1	1	1	1	1	1	1	1	1	1	1	1	1	1	1	1	1	1
Gpan_04G002690	1	1	1	1	1	1	1	1	1	1	1	1	1	1	1	1	1	1	1	1	1	1
Gpan_04G002740	1	1	1	1	1	1	1	1	1	1	1	1	1	1	1	1	1	1	1	1	1	1
Gpan_04G002780	1	1	1	1	1	1	1	1	1	1	1	1	1	1	1	1	1	1	1	1	1	1
Gpan_04G002790	1	1	1	1	1	1	1	1	1	1	1	1	1	1	1	1	1	1	1	1	1	1
Gpan_04G002800	1	1	1	1	1	1	1	1	1	1	1	1	1	1	1	1	1	1	1	1	1	1
Gpan_04G002810	1	1	1	1	1	1	1	1	1	1	1	1	1	1	1	1	1	1	1	1	1	1
Gpan_04G002990	1	1	1	1	1	1	1	1	1	1	1	1	1	1	1	1	1	1	1	1	1	1
Gpan_04G003030	1	1	1	1	1	1	1	1	1	1	1	1	1	1	1	1	1	1	1	1	1	1
Gpan_04G003040	1	1	1	1	1	1	1	1	1	1	1	1	1	1	1	1	1	1	1	1	1	1
Gpan_04G003090	1	1	1	1	1	1	1	1	1	1	1	1	1	1	1	1	1	1	1	1	1	1
Gpan_04G003100	1	1	1	1	1	1	1	1	1	1	1	1	1	1	1	1	1	1	1	1	1	1
[truncated: 65,809 more rows]

## Sheet: S5
Table S5 The gene number in genome numbers of different diploid cotton
Sample number	Gene number
1	11330
2	2391
3	1402
4	1385
5	1433
6	1307
7	1220
8	1184
9	668
10	848
11	727
12	984
13	1231
14	1698
15	1791
16	1807
17	1697
18	1851
19	2573
20	2931
21	4965
22	22384

## Sheet: S6
Table S6 Pathway and gene ontology (GO) enrichment of core genes
Description	ONTOLOGY	ID	Enrichratio	p.adjust	Count
Metabolic pathways	KEGG PATHWAY	ghi01100	0.386709	5.13281e-34	2090
Biosynthesis of secondary metabolites	KEGG PATHWAY	ghi01110	0.419405	1.02578e-25	1086
Plant hormone signal transduction	KEGG PATHWAY	ghi04075	0.48625	1.21252e-15	390
Phenylpropanoid biosynthesis	KEGG PATHWAY	ghi00940	0.495979	1.03163e-07	186
Endocytosis	KEGG PATHWAY	ghi04144	0.468037	4.07051e-07	206
Protein processing in endoplasmic reticulum	KEGG PATHWAY	ghi04141	0.432014	1.97997e-06	252
MAPK signaling pathway - plant	KEGG PATHWAY	ghi04016	0.457143	4.01028e-06	193
Pentose and glucuronate interconversions	KEGG PATHWAY	ghi00040	0.463557	2.41835e-05	160
Plant-pathogen interaction	KEGG PATHWAY	ghi04626	0.420619	0.000121744	205
Biosynthesis of amino acids	KEGG PATHWAY	ghi01230	0.408602	0.000152994	229
Amino sugar and nucleotide sugar metabolism	KEGG PATHWAY	ghi00520	0.449686	0.000272285	144
Carbon metabolism	KEGG PATHWAY	ghi01200	0.390578	0.000423517	258
Starch and sucrose metabolism	KEGG PATHWAY	ghi00500	0.423077	0.00113117	155
Cysteine and methionine metabolism	KEGG PATHWAY	ghi00270	0.45122	0.00199803	112
Phagosome	KEGG PATHWAY	ghi04145	0.435714	0.00257229	123
Glycolysis / Gluconeogenesis	KEGG PATHWAY	ghi00010	0.41875	0.00396366	135
Ubiquitin mediated proteolysis	KEGG PATHWAY	ghi04120	0.411411	0.00561867	138
Diterpenoid biosynthesis	KEGG PATHWAY	ghi00904	0.56338	0.0160266	41
RNA transport	KEGG PATHWAY	ghi03013	0.380723	0.0235136	159
Ribosome	KEGG PATHWAY	ghi03010	0.345123	0.023627	323
Carbon fixation in photosynthetic organisms	KEGG PATHWAY	ghi00710	0.435484	0.023627	82
mRNA surveillance pathway	KEGG PATHWAY	ghi03015	0.385675	0.0281882	141
alpha-Linolenic acid metabolism	KEGG PATHWAY	ghi00592	0.474576	0.0305987	57
Brassinosteroid biosynthesis	KEGG PATHWAY	ghi00905	0.568966	0.0332829	34
Circadian rhythm - plant	KEGG PATHWAY	ghi04712	0.470085	0.0369488	56
plasma membrane	cellular_component	GO:0005886	0.448246	8.18337e-33	1049
nucleus	cellular_component	GO:0005634	0.373165	1.84678e-23	1806
cytoplasm	cellular_component	GO:0005737	0.378229	6.18255e-18	1304
protein serine/threonine kinase activity	molecular_function	GO:0004674	0.480183	5.28649e-12	316
protein phosphorylation	biological_process	GO:0006468	0.493827	1.08353e-11	281
Golgi apparatus	cellular_component	GO:0005794	0.441889	2.59219e-10	366
DNA-binding transcription factor activity	molecular_function	GO:0003700	0.438144	3.00752e-09	341
oxidoreductase activity	molecular_function	GO:0016491	0.457627	1.02445e-07	244
membrane	cellular_component	GO:0016020	0.390842	1.31801e-07	479
sequence-specific DNA binding	molecular_function	GO:0043565	0.428973	1.31801e-07	306
protein autophosphorylation	biological_process	GO:0046777	0.5	1.8561e-06	152
cytosol	cellular_component	GO:0005829	0.363924	7.40027e-06	576
ubiquitin-dependent protein catabolic process	biological_process	GO:0006511	0.471471	1.41538e-05	158
protein kinase activity	molecular_function	GO:0004672	0.490909	1.76676e-05	136
plasmodesma	cellular_component	GO:0009506	0.441327	8.19636e-05	174
transmembrane transporter activity	molecular_function	GO:0022857	0.471042	0.000261179	123
intracellular signal transduction	biological_process	GO:0035556	0.454849	0.000285386	137
transcription regulatory region sequence-specific DNA binding	molecular_function	GO:0000976	0.417582	0.000321677	191
regulation of transcription, DNA-templated	biological_process	GO:0006355	0.401408	0.000336367	229
RNA polymerase II cis-regulatory region sequence-specific DNA binding	molecular_function	GO:0000978	0.464844	0.000448268	120
trans-Golgi network	cellular_component	GO:0005802	0.475556	0.000580148	108
signaling receptor activity	molecular_function	GO:0038023	0.522876	0.000583743	81
peptidyl-serine phosphorylation	biological_process	GO:0018105	0.476415	0.000904317	102
endoplasmic reticulum	cellular_component	GO:0005783	0.38558	0.00113117	247
SCF-dependent proteasomal ubiquitin-dependent protein catabolic process	biological_process	GO:0031146	0.503268	0.00199941	78
RNA binding	molecular_function	GO:0003723	0.37234	0.00215878	281
structural constituent of ribosome	molecular_function	GO:0003735	0.393281	0.00242792	200
pectinesterase activity	molecular_function	GO:0030599	0.507042	0.00265709	73
SCF ubiquitin ligase complex	cellular_component	GO:0019005	0.511111	0.00304538	70
ubiquitin protein ligase activity	molecular_function	GO:0061630	0.414085	0.00318428	148
positive regulation of transcription, DNA-templated	biological_process	GO:0045893	0.446809	0.00354718	106
intracellular membrane-bounded organelle	cellular_component	GO:0043231	0.392116	0.00365852	190
O-acetyltransferase activity	molecular_function	GO:0016413	0.525862	0.00392636	62
hormone-mediated signaling pathway	biological_process	GO:0009755	0.55914	0.00392636	53
regulation of protein serine/threonine phosphatase activity	biological_process	GO:0080163	0.537736	0.00397246	58
cytosolic small ribosomal subunit	cellular_component	GO:0022627	0.463542	0.00398587	90
abscisic acid-activated signaling pathway	biological_process	GO:0009738	0.53211	0.0041391	59
abscisic acid binding	molecular_function	GO:0010427	0.527778	0.00546089	58
response to stress	biological_process	GO:0006950	0.483221	0.00624376	73
monooxygenase activity	molecular_function	GO:0004497	0.447619	0.00624376	95
oxidation-reduction process	biological_process	GO:0055114	0.45	0.00724357	91
protein phosphatase inhibitor activity	molecular_function	GO:0004864	0.504202	0.0086663	61
defense response	biological_process	GO:0006952	0.455556	0.00970672	83
unfolded protein binding	molecular_function	GO:0051082	0.441748	0.01035	92
cytosolic large ribosomal subunit	cellular_component	GO:0022625	0.402402	0.0121248	135
sterol metabolic process	biological_process	GO:0016125	0.533333	0.012655	49
DNA-binding transcription factor activity, RNA polymerase II-specific	molecular_function	GO:0000981	0.415441	0.0130935	114
hydrolase activity	molecular_function	GO:0016787	0.474453	0.0160266	66
intracellular protein transport	biological_process	GO:0006886	0.39939	0.0163995	132
endomembrane system	cellular_component	GO:0012505	0.429245	0.018957	92
vacuolar membrane	cellular_component	GO:0005774	0.441989	0.0196661	81
peroxidase activity	molecular_function	GO:0004601	0.495413	0.0196661	55
endocytosis	biological_process	GO:0006897	0.486957	0.0213922	57
cellular response to heat	biological_process	GO:0034605	0.571429	0.0223202	37
response to light stimulus	biological_process	GO:0009416	0.472441	0.023627	61
anchored component of plasma membrane	cellular_component	GO:0046658	0.398671	0.0246888	121
plant-type primary cell wall biogenesis	biological_process	GO:0009833	0.534247	0.0325016	40
vacuole	cellular_component	GO:0005773	0.436047	0.0326607	76
ubiquitin conjugating enzyme activity	molecular_function	GO:0061631	0.464567	0.0328039	60
carboxylic ester hydrolase activity	molecular_function	GO:0052689	0.545455	0.0356738	37
RNA polymerase II transcription regulatory region sequence-specific DNA binding	molecular_function	GO:0000977	0.412844	0.0406809	91
cysteine-type endopeptidase activity	molecular_function	GO:0004197	0.435583	0.0410712	72
calmodulin binding	molecular_function	GO:0005516	0.476636	0.0410712	52
protein polyubiquitination	biological_process	GO:0000209	0.431953	0.0410712	74
dioxygenase activity	molecular_function	GO:0051213	0.431953	0.0410712	74

## Sheet: S7
Table S7 The specific gene number to each assemblies of diploid cotton
Genome ID	Abbr.	specific gene number
Gossypium raimondii (D5) HAU	D5-502	130
Gossypium raimondii (D5) 'D5-4'	D5-4	673
Gossypium raimondii (D5) 'D5-8'	D5-8	217
Gossypium davidsonii (D3d-8)	D3	90
Gossypium trilobum (D8)	D8	613
Gossypium thurberi (D1-35)	D1-35	274
Gossypium thurberi (D1-5)	D1-5	88
Gossypium armourianum (D2-1)	D2-1	349
Gossypium turneri (D10)	D10	1056
Gossypium harknessii (D2-2)	D2-2	565
Gossypium schwendimanii (D11)	D11	801
Gossypium laxum (D9)	D9	417
Gossypium lobatum (D7)	D7	518
Gossypium aridum (D4)	D4	462
Gossypium gossypioides (D6)	D6	607
Gossypium stocksii (E1)	E1	467
Gossypium rotundifolium(K2)	K2	745
Gossypium australe (G2) genome	G2	975
Gossypium anomalum (B1)	B1	606
Gossypium longicalyx (F1) genome	F1	873
Gossypium herbaceum (A1) 'Mutema'	A1	610
Gossypium arboreum (A2) HAU	A2	194

## Sheet: S8
Table S8 Pathway and gene ontology (GO) enrichment of specific genes unique in A1 genome
ONTOLOGY	ID	Description	Enrichratio	p.adjust	Count
KEGGPATHWAY	ghi01100	Metabolic pathways	0.0179563	1.2635e-19	97
KEGGPATHWAY	ghi01110	Biosynthesis of secondary metabolites	0.023966	1.23288e-17	62
KEGGPATHWAY	ghi01200	Carbon metabolism	0.0455927	6.94271e-15	30
KEGGPATHWAY	ghi00640	Propanoate metabolism	0.148515	5.39306e-14	15
KEGGPATHWAY	ghi01230	Biosynthesis of amino acids	0.0394265	9.76284e-10	22
KEGGPATHWAY	ghi00280	Valine, leucine and isoleucine degradation	0.1	1.20842e-08	11
KEGGPATHWAY	ghi00061	Fatty acid biosynthesis	0.0887097	3.43929e-08	11
KEGGPATHWAY	ghi01212	Fatty acid metabolism	0.0645161	1.53487e-07	12
KEGGPATHWAY	ghi00620	Pyruvate metabolism	0.0548523	1.96292e-07	13
KEGGPATHWAY	ghi00970	Aminoacyl-tRNA biosynthesis	0.0826446	2.81651e-07	10
KEGGPATHWAY	ghi00780	Biotin metabolism	0.166667	4.99749e-07	7
KEGGPATHWAY	ghi00010	Glycolysis / Gluconeogenesis	0.040625	3.77146e-06	13
KEGGPATHWAY	ghi00020	Citrate cycle (TCA cycle)	0.0592593	6.15258e-05	8
KEGGPATHWAY	ghi00630	Glyoxylate and dicarboxylate metabolism	0.0462428	0.000327999	8
KEGGPATHWAY	ghi00260	Glycine, serine and threonine metabolism	0.0479452	0.000674809	7
KEGGPATHWAY	ghi00310	Lysine degradation	0.0684932	0.00171251	5
KEGGPATHWAY	ghi00710	Carbon fixation in photosynthetic organisms	0.0376344	0.00265866	7
KEGGPATHWAY	ghi00900	Terpenoid backbone biosynthesis	0.0425532	0.00355508	6
KEGGPATHWAY	ghi00380	Tryptophan metabolism	0.049505	0.00560242	5
KEGGPATHWAY	ghi03020	RNA polymerase	0.0490196	0.00567128	5
KEGGPATHWAY	ghi00053	Ascorbate and aldarate metabolism	0.0446429	0.00802746	5
KEGGPATHWAY	ghi00250	Alanine, aspartate and glutamate metabolism	0.0420168	0.00903008	5
KEGGPATHWAY	ghi00340	Histidine metabolism	0.0857143	0.0128664	3
KEGGPATHWAY	ghi00450	Selenocompound metabolism	0.0833333	0.0131679	3
KEGGPATHWAY	ghi00030	Pentose phosphate pathway	0.0367647	0.0131679	5
KEGGPATHWAY	ghi00240	Pyrimidine metabolism	0.035461	0.0144526	5
KEGGPATHWAY	ghi00400	Phenylalanine, tyrosine and tryptophan biosynthesis	0.0416667	0.0221479	4
KEGGPATHWAY	ghi00410	beta-Alanine metabolism	0.0366972	0.030493	4
KEGGPATHWAY	ghi00650	Butanoate metabolism	0.0535714	0.0327242	3
KEGGPATHWAY	ghi00072	Synthesis and degradation of ketone bodies	0.117647	0.0336006	2
KEGGPATHWAY	ghi00903	Limonene and pinene degradation	0.111111	0.0360934	2
KEGGPATHWAY	ghi00190	Oxidative phosphorylation	0.0193906	0.0400243	7
KEGGPATHWAY	ghi04122	Sulfur relay system	0.0952381	0.0442436	2
KEGGPATHWAY	ghi00770	Pantothenate and CoA biosynthesis	0.0434783	0.0471369	3
biological_process	GO:0030497	fatty acid elongation	1	2.56254e-09	6
cellular_component	GO:0005739	mitochondrion	0.027668	4.99749e-07	21
cellular_component	GO:0005829	cytosol	0.0196203	4.99749e-07	31
molecular_function	GO:0016616	oxidoreductase activity, acting on the CH-OH group of donors, NAD or NADP as acceptor	0.0761905	1.10023e-05	8
molecular_function	GO:0003899	DNA-directed 5'-3' RNA polymerase activity	0.0681818	0.000436423	6
cellular_component	GO:0005947	mitochondrial alpha-ketoglutarate dehydrogenase complex	0.428571	0.000436423	3
biological_process	GO:0009083	branched-chain amino acid catabolic process	0.428571	0.000436423	3
biological_process	GO:0006099	tricarboxylic acid cycle	0.0943396	0.000445572	5
biological_process	GO:0032543	mitochondrial translation	0.1875	0.00275881	3
molecular_function	GO:0043024	ribosomal small subunit binding	0.176471	0.00311587	3
biological_process	GO:0055114	oxidation-reduction process	0.035	0.00355508	7
molecular_function	GO:0005524	ATP binding	0.0526316	0.00442378	5
biological_process	GO:0006096	glycolytic process	0.0471698	0.00650823	5
cellular_component	GO:0009570	chloroplast stroma	0.0331492	0.00903008	6
biological_process	GO:0006541	glutamine metabolic process	0.333333	0.00903008	2
biological_process	GO:0042391	regulation of membrane potential	0.333333	0.00903008	2
biological_process	GO:0030163	protein catabolic process	0.333333	0.00903008	2
molecular_function	GO:0005261	cation channel activity	0.333333	0.00903008	2
biological_process	GO:0071260	cellular response to mechanical stimulus	0.333333	0.00903008	2
molecular_function	GO:0016887	ATPase activity	0.0261194	0.0128664	7
molecular_function	GO:0004776	succinate-CoA ligase (GDP-forming) activity	0.25	0.0128664	2
molecular_function	GO:0032216	glucosaminyl-phosphatidylinositol O-acyltransferase activity	0.25	0.0128664	2
cellular_component	GO:0022626	cytosolic ribosome	0.25	0.0128664	2
biological_process	GO:0019287	isopentenyl diphosphate biosynthetic process, mevalonate pathway	0.222222	0.0144526	2
biological_process	GO:0006986	response to unfolded protein	0.0789474	0.0144526	3
biological_process	GO:0009423	chorismate biosynthetic process	0.181818	0.0191816	2
molecular_function	GO:0004029	aldehyde dehydrogenase (NAD+) activity	0.181818	0.0191816	2
cellular_component	GO:0005759	mitochondrial matrix	0.0652174	0.0221479	3
molecular_function	GO:0005052	peroxisome matrix targeting signal-1 binding	0.142857	0.0271512	2
biological_process	GO:0006418	tRNA aminoacylation for protein translation	0.142857	0.0271512	2
molecular_function	GO:0050660	flavin adenine dinucleotide binding	0.0576923	0.0291428	3
molecular_function	GO:0016618	hydroxypyruvate reductase activity	0.133333	0.0291428	2
biological_process	GO:0050982	detection of mechanical stimulus	0.133333	0.0291428	2
biological_process	GO:0072659	protein localization to plasma membrane	0.125	0.0316198	2
molecular_function	GO:0030267	glyoxylate reductase (NADP) activity	0.117647	0.0336006	2
biological_process	GO:0015937	coenzyme A biosynthetic process	0.111111	0.0360934	2
biological_process	GO:0034605	cellular response to heat	0.047619	0.0408417	3
biological_process	GO:0016560	protein import into peroxisome matrix, docking	0.1	0.0411189	2
biological_process	GO:0006783	heme biosynthetic process	0.1	0.0411189	2
molecular_function	GO:0030170	pyridoxal phosphate binding	0.0441176	0.0461785	3
molecular_function	GO:0008381	mechanosensitive ion channel activity	0.0909091	0.0461785	2
molecular_function	GO:0010181	FMN binding	0.0909091	0.0461785	2

## Sheet: S9
Table S9 Pathway and gene ontology (GO) enrichment of specific genes unique in A2 genomes
ONTOLOGY	ID	Description	Enrichratio	p.adjust	Count	Species
KEGGPATHWAY	ghi00195	Photosynthesis	0.0408163	0.000291584	6	A2
KEGGPATHWAY	ghi00190	Oxidative phosphorylation	0.0166205	0.00812066	6	A2
KEGGPATHWAY	ghi00072	Synthesis and degradation of ketone bodies	0.117647	0.0120925	2	A2
molecular_function	GO:0046933	proton-transporting ATP synthase activity, rotational mechanism	0.235294	6.80901e-05	4	A2
cellular_component	GO:0070531	BRCA1-A complex	0.3	0.000291584	3	A2
molecular_function	GO:0008419	RNA lariat debranching enzyme activity	0.3	0.000291584	3	A2
molecular_function	GO:0060090	molecular adaptor activity	0.2	0.000658503	3	A2
biological_process	GO:0015986	ATP synthesis coupled proton transport	0.0740741	0.000740071	4	A2
molecular_function	GO:0004421	hydroxymethylglutaryl-CoA synthase activity	0.333333	0.00367608	2	A2
biological_process	GO:0048211	Golgi vesicle docking	0.333333	0.00367608	2	A2
cellular_component	GO:0005795	Golgi stack	0.333333	0.00367608	2	A2
biological_process	GO:0006275	regulation of DNA replication	0.333333	0.00367608	2	A2
biological_process	GO:0006084	acetyl-CoA metabolic process	0.333333	0.00367608	2	A2
biological_process	GO:0010142	farnesyl diphosphate biosynthetic process, mevalonate pathway	0.25	0.00539511	2	A2
biological_process	GO:0070536	protein K63-linked deubiquitination	0.222222	0.00607524	2	A2
biological_process	GO:0070979	protein K11-linked ubiquitination	0.2	0.0067567	2	A2
molecular_function	GO:0008237	metallopeptidase activity	0.166667	0.00812066	2	A2
biological_process	GO:0007091	metaphase/anaphase transition of mitotic cell cycle	0.153846	0.0088021	2	A2
biological_process	GO:0043001	Golgi to plasma membrane protein transport	0.142857	0.00948267	2	A2
biological_process	GO:0007062	sister chromatid cohesion	0.117647	0.0120925	2	A2
molecular_function	GO:0003899	DNA-directed 5'-3' RNA polymerase activity	0.0340909	0.0200009	3	A2
cellular_component	GO:0009535	chloroplast thylakoid membrane	0.0207254	0.021214	4	A2
molecular_function	GO:0004630	phospholipase D activity	0.0666667	0.0297589	2	A2
biological_process	GO:0006302	double-strand break repair	0.0645161	0.0303016	2	A2
biological_process	GO:0031145	anaphase-promoting complex-dependent catabolic process	0.0588235	0.0345129	2	A2
cellular_component	GO:0005680	anaphase-promoting complex	0.0571429	0.0350156	2	A2
biological_process	GO:0009395	phospholipid catabolic process	0.0512821	0.0412034	2	A2
cellular_component	GO:0015935	small ribosomal subunit	0.047619	0.0455784	2	A2

## Sheet: S10
Table S10 Pathway and gene ontology (GO) enrichment of specific genes unique in D5 genomes
ONTOLOGY	ID	Description	Enrichratio	p.adjust	Count	Species
KEGG PATHWAY	ghi03020	RNA polymerase	0.117647	7.09723e-12	12	D5-502
KEGGPATHWAY	ghi00970	Aminoacyl-tRNA biosynthesis	0.123967	1.56316e-08	15	D5-4
KEGGPATHWAY	ghi03020	RNA polymerase	0.127451	1.19293e-07	13	D5-4
KEGGPATHWAY	ghi00350	Tyrosine metabolism	0.0744681	0.00273103	7	D5-4
KEGGPATHWAY	ghi03010	Ribosome	0.0246517	0.00664119	23	D5-4
KEGGPATHWAY	ghi00960	Tropane, piperidine and pyridine alkaloid biosynthesis	0.08	0.0287163	4	D5-4
KEGGPATHWAY	ghi00950	Isoquinoline alkaloid biosynthesis	0.0784314	0.0287163	4	D5-4
KEGGPATHWAY	ghi00190	Oxidative phosphorylation	0.0138504	0.0083778	5	D5-8
KEGGPATHWAY	ghi03010	Ribosome	0.00750268	0.0106231	7	D5-8
molecular_function	GO:0003899	DNA-directed 5'-3' RNA polymerase activity	0.125	2.33054e-11	11	D5-502
cellular_component	GO:0005736	RNA polymerase I complex	0.162162	1.31494e-06	6	D5-502
cellular_component	GO:0005666	RNA polymerase III complex	0.0983607	1.4957e-05	6	D5-502
molecular_function	GO:0000994	RNA polymerase III core binding	0.4	0.0127222	2	D5-502
biological_process	GO:0016480	negative regulation of transcription by RNA polymerase III	0.4	0.0127222	2	D5-502
molecular_function	GO:0004163	diphosphomevalonate decarboxylase activity	0.333333	0.0145032	2	D5-502
biological_process	GO:0019287	isopentenyl diphosphate biosynthetic process, mevalonate pathway	0.222222	0.0219913	2	D5-502
molecular_function	GO:0004831	tyrosine-tRNA ligase activity	0.222222	0.0219913	2	D5-502
biological_process	GO:0045053	protein retention in Golgi apparatus	0.181818	0.0270846	2	D5-502
molecular_function	GO:0003857	3-hydroxyacyl-CoA dehydrogenase activity	0.166667	0.0270846	2	D5-502
molecular_function	GO:0016811	hydrolase activity, acting on carbon-nitrogen (but not peptide) bonds, in linear amides	0.166667	0.0270846	2	D5-502
molecular_function	GO:0003844	1,4-alpha-glucan branching enzyme activity	0.153846	0.0287752	2	D5-502
molecular_function	GO:0061631	ubiquitin conjugating enzyme activity	0.0314961	0.0299062	4	D5-502
molecular_function	GO:0004471	malate dehydrogenase (decarboxylating) (NAD+) activity	0.125	0.0360668	2	D5-502
molecular_function	GO:0017108	5'-flap endonuclease activity	0.105263	0.0460621	2	D5-502
molecular_function	GO:0003899	DNA-directed 5'-3' RNA polymerase activity	0.136364	1.85358e-07	12	D5-4
molecular_function	GO:0004832	valine-tRNA ligase activity	0.625	1.88664e-05	5	D5-4
biological_process	GO:0006438	valyl-tRNA aminoacylation	0.625	1.88664e-05	5	D5-4
cellular_component	GO:0005736	RNA polymerase I complex	0.189189	4.08991e-05	7	D5-4
biological_process	GO:0006418	tRNA aminoacylation for protein translation	0.357143	8.03829e-05	5	D5-4
biological_process	GO:0016926	protein desumoylation	0.8	8.03829e-05	4	D5-4
molecular_function	GO:0016929	SUMO-specific protease activity	0.8	8.03829e-05	4	D5-4
biological_process	GO:0006428	isoleucyl-tRNA aminoacylation	0.8	8.03829e-05	4	D5-4
molecular_function	GO:0004822	isoleucine-tRNA ligase activity	0.8	8.03829e-05	4	D5-4
molecular_function	GO:0001054	RNA polymerase I activity	0.571429	0.000175093	4	D5-4
molecular_function	GO:0001056	RNA polymerase III activity	0.571429	0.000175093	4	D5-4
biological_process	GO:0006420	arginyl-tRNA aminoacylation	0.5	0.000225669	4	D5-4
molecular_function	GO:0004814	arginine-tRNA ligase activity	0.5	0.000225669	4	D5-4
cellular_component	GO:0005666	RNA polymerase III complex	0.114754	0.000310035	7	D5-4
molecular_function	GO:0008419	RNA lariat debranching enzyme activity	0.4	0.00039579	4	D5-4
molecular_function	GO:0003857	3-hydroxyacyl-CoA dehydrogenase activity	0.333333	0.000668044	4	D5-4
biological_process	GO:0032543	mitochondrial translation	0.25	0.00162786	4	D5-4
molecular_function	GO:0004343	glucosamine 6-phosphate N-acetyltransferase activity	0.6	0.00183063	3	D5-4
biological_process	GO:0006048	UDP-N-acetylglucosamine biosynthetic process	0.222222	0.00208646	4	D5-4
biological_process	GO:0070534	protein K63-linked ubiquitination	0.222222	0.00208646	4	D5-4
biological_process	GO:0006301	postreplication repair	0.2	0.00273103	4	D5-4
biological_process	GO:0046521	sphingoid catabolic process	0.428571	0.00308792	3	D5-4
molecular_function	GO:0048029	monosaccharide binding	0.333333	0.0051579	3	D5-4
biological_process	GO:0015990	electron transport coupled proton transport	0.333333	0.0051579	3	D5-4
molecular_function	GO:0000215	tRNA 2'-phosphotransferase activity	0.3	0.00635968	3	D5-4
molecular_function	GO:0061608	nuclear import signal receptor activity	0.0980392	0.00635968	5	D5-4
molecular_function	GO:0008139	nuclear localization sequence binding	0.0980392	0.00635968	5	D5-4
biological_process	GO:0006388	tRNA splicing, via endonucleolytic cleavage and ligation	0.25	0.00878563	3	D5-4
biological_process	GO:0120009	intermembrane lipid transfer	0.230769	0.00927685	3	D5-4
molecular_function	GO:1902388	ceramide 1-phosphate transfer activity	0.230769	0.00927685	3	D5-4
molecular_function	GO:1902387	ceramide 1-phosphate binding	0.230769	0.00927685	3	D5-4
cellular_component	GO:0042651	thylakoid membrane	0.230769	0.00927685	3	D5-4
biological_process	GO:0035627	ceramide transport	0.230769	0.00927685	3	D5-4
biological_process	GO:0015693	magnesium ion transport	0.121212	0.00934636	4	D5-4
molecular_function	GO:0016251	RNA polymerase II general transcription initiation factor activity	0.121212	0.00934636	4	D5-4
molecular_function	GO:0008080	N-acetyltransferase activity	0.214286	0.0103364	3	D5-4
molecular_function	GO:0003954	NADH dehydrogenase activity	0.2	0.0120042	3	D5-4
molecular_function	GO:0005347	ATP transmembrane transporter activity	0.1875	0.0138041	3	D5-4
biological_process	GO:0008033	tRNA processing	0.176471	0.0157356	3	D5-4
biological_process	GO:0006635	fatty acid beta-oxidation	0.097561	0.0174574	4	D5-4
molecular_function	GO:0017108	5'-flap endonuclease activity	0.157895	0.0199886	3	D5-4
biological_process	GO:0006367	transcription initiation from RNA polymerase II promoter	0.0909091	0.021258	4	D5-4
biological_process	GO:0006606	protein import into nucleus	0.0632911	0.025597	5	D5-4
biological_process	GO:0006572	tyrosine catabolic process	0.4	0.025597	2	D5-4
cellular_component	GO:1990070	TRAPPI protein complex	0.4	0.025597	2	D5-4
biological_process	GO:0006290	pyrimidine dimer repair	0.4	0.025597	2	D5-4
cellular_component	GO:0030008	TRAPP complex	0.136364	0.025715	3	D5-4
cellular_component	GO:0032587	ruffle membrane	0.333333	0.0287163	2	D5-4
cellular_component	GO:0033557	Slx1-Slx4 complex	0.333333	0.0287163	2	D5-4
biological_process	GO:1900027	regulation of ruffle assembly	0.333333	0.0287163	2	D5-4
biological_process	GO:0042391	regulation of membrane potential	0.333333	0.0287163	2	D5-4
molecular_function	GO:0005261	cation channel activity	0.333333	0.0287163	2	D5-4
biological_process	GO:0071260	cellular response to mechanical stimulus	0.333333	0.0287163	2	D5-4
molecular_function	GO:0061631	ubiquitin conjugating enzyme activity	0.0472441	0.0303496	6	D5-4
molecular_function	GO:0005215	transporter activity	0.0740741	0.0321114	4	D5-4
cellular_component	GO:0030687	preribosome, large subunit precursor	0.0727273	0.0332734	4	D5-4
molecular_function	GO:0032143	single thymine insertion binding	0.285714	0.0332734	2	D5-4
molecular_function	GO:0032405	MutLalpha complex binding	0.285714	0.0332734	2	D5-4
cellular_component	GO:0032301	MutSalpha complex	0.285714	0.0332734	2	D5-4
molecular_function	GO:0005524	ATP binding	0.0526316	0.0383452	5	D5-4
molecular_function	GO:0004069	L-aspartate:2-oxoglutarate aminotransferase activity	0.25	0.0383452	2	D5-4
molecular_function	GO:0004817	cysteine-tRNA ligase activity	0.25	0.0383452	2	D5-4
cellular_component	GO:1990072	TRAPPIII protein complex	0.25	0.0383452	2	D5-4
biological_process	GO:0006423	cysteinyl-tRNA aminoacylation	0.25	0.0383452	2	D5-4
cellular_component	GO:0005739	mitochondrion	0.0223979	0.0401409	17	D5-4
biological_process	GO:0000027	ribosomal large subunit assembly	0.0510204	0.0401409	5	D5-4
molecular_function	GO:0019843	rRNA binding	0.0655738	0.0403589	4	D5-4
biological_process	GO:0033962	P-body assembly	0.0967742	0.041231	3	D5-4
biological_process	GO:0006302	double-strand break repair	0.0967742	0.041231	3	D5-4
molecular_function	GO:0008821	crossover junction endodeoxyribonuclease activity	0.222222	0.041231	2	D5-4
molecular_function	GO:0032357	oxidized purine DNA binding	0.222222	0.041231	2	D5-4
biological_process	GO:0005982	starch metabolic process	0.222222	0.041231	2	D5-4
cellular_component	GO:0000793	condensed chromosome	0.222222	0.041231	2	D5-4
biological_process	GO:0006559	L-phenylalanine catabolic process	0.2	0.0462005	2	D5-4
biological_process	GO:0043570	maintenance of DNA repeat elements	0.2	0.0462005	2	D5-4
molecular_function	GO:0035091	phosphatidylinositol binding	0.2	0.0462005	2	D5-4
molecular_function	GO:0004482	mRNA (guanine-N7-)-methyltransferase activity	0.2	0.0462005	2	D5-4
cellular_component	GO:1990071	TRAPPII protein complex	0.2	0.0462005	2	D5-4
molecular_function	GO:0003713	transcription coactivator activity	0.0597015	0.0472892	4	D5-4
cellular_component	GO:0000276	mitochondrial proton-transporting ATP synthase complex, coupling factor F(o)	0.428571	6.64934e-05	3	D5-8
biological_process	GO:0015986	ATP synthesis coupled proton transport	0.0740741	0.000167909	4	D5-8
cellular_component	GO:0030660	Golgi-associated vesicle membrane	0.153846	0.0083778	2	D5-8
cellular_component	GO:0005765	lysosomal membrane	0.125	0.0083778	2	D5-8
cellular_component	GO:0071458	integral component of cytoplasmic side of endoplasmic reticulum membrane	0.105263	0.0083778	2	D5-8
cellular_component	GO:0071556	integral component of lumenal side of endoplasmic reticulum membrane	0.105263	0.0083778	2	D5-8
molecular_function	GO:0042500	aspartic endopeptidase activity, intramembrane cleaving	0.105263	0.0083778	2	D5-8
biological_process	GO:0033619	membrane protein proteolysis	0.105263	0.0083778	2	D5-8

[truncated: 19 more sheets: S11, S12, S13, S14, S15, S16, S17, S18, S19, Source Data Figure 1A, Source Data Figure 1C, Source Data Figure 1E, Source Data Figure 1F, Source Data Figure 1G, Source Data Figure 1H, Source Data Figure 1N, Source Data Figure S1, Source Data Figure S18A, Source Data Figure S18B]
